# Supplementary material for: Characterization of microRNAs in Mud Crab Scylla paramamosain under Vibrio parahaemolyticus Infection
Source: PLoS One. 2013 Aug 30;8(8):e73392. doi: 10.1371/journal.pone.0073392 (PMC3758354; doi:10.1371/journal.pone.0073392)
Supplement: Table S1 — Mud crab miRNAs transcriptome during the infection and the normal conditions. (XLS) [file pone.0073392.s003.xls]

## Sheet: normal
Table S1. Mud crab miRNAs transcriptome during the infection and the normal conditions.
miRNA name	Sequence (5’-3’)	Reads
bantam	TGAGATCATTGTGAAAGCT	3759
bantam-3p	TGAGATCATTTTGAAAGCTGATT	3
bantam-b	TGAGATCACTGTGAAAGCTGA	1
let-7	TGAGGTAGTAGGTTATATAGTT	529
let-7-3p	CTGTACAACTTGCTAACTTTCC	10
let-7-5p	TGAGGTAGTAGGTTGTATAGTT	4170705
let-7a	TGAGGTAGTAGGTTGCAG	1731
let-7b	TGAGGTAGTAGGTTGTGTG	1160
let-7b-5p	TGAGGTAGTAGGTTGTGTGGTT	862
let-7c	TGAGGTAGTAGGTTGTATGGTT	7461
let-7d	TGAGGTAGTTGGTTGTATGGTT	375
let-7d-5p	AGAGGTAGTAGGTTGTATAGTT	4179
let-7e	TGAGGTAGTAGGTTGTTTAGTT	841
let-7e-5p	TGAGGTAGGAGGTTGTATAGTT	261
let-7f-5p	TGAGGTAGTAGATTGTATAGTT	325
let-7g	TGAGGTAGTAGTTTGTATAGTT	1528
let-7g-5p	TGAGGTAGTAGGTACAGTT	4
let-7h	TGAGGTAGTAAGTTGTGTTGTT	22
let-7i	TGAGGTAGTAGTTTGTGCT	27
let-7i-5p	TGAGGTAGTAGTTTGTGCTGTTT	14
let-7j	TGAGGTAGTAGGCATAGTT	308
let-7k	TGAGGTAGTAGATTGAATAGTT	71
lin-4	TCCCTGAGACCCTTCTTTGTGA	4
lin-4-3p	CAAGTCGATGATCATTAGGGGG	14
lsy-6	TCTTTGTTGAGACGGATTCG	7
miR-1	TGGAATGTAAAGAAGTATG	7912213
miR-10	ACCCTGTAGATCCGAATTTGT	1817
miR-100	AACCCGTAGATCCGAACTTGT	20508
miR-1000	ATATTGTCCTGTCACAGCAGTA	41
miR-1000-5p	ATATTGTCCTGTCACAGCAG	37
miR-100-3p	CAAGCTCGTGTCTATAGGTATG	1
miR-100-5p	AACCCGTAGATCCGAACTTGTG	21467
miR-100a	AACCCGTAGATCCGAACTTGTGAT	18617
miR-100b	AACCCGTAGATTCGAACTTG	9
miR-101	TACAGTACTGTGATAACT	15
miR-1010-5p	AAGTGGTGGTGGATGAAAAA	8
miR-101-3p	TACAGTACTGTGATAACTGAA	15
miR-1016-5p	GTAAGTATGTGAGGATGTAA	2
miR-1018	AGAAGATCAAAGTTGGACTTCAG	3
miR-101a	TACAGTACTGTGATAACTGAAG	15
miR-101a-3p	GTACAGTACTGTGATAACT	15
miR-101b	TACAGTACTATGATAACTGAA	3
miR-101b-3p	GTACAGTACTATGATAACT	3
miR-103	AGCAGCATTGTACAGGGCTATG	32
miR-103a-3p	AGCAGCATTGTACAGGGCTATGA	31
miR-10-3p	CAAATTCGGTTCTAGAGAGGTTT	13087
miR-105	CAGAGTCTCAGAGTGTCTGTGAT	122
miR-10-5p	ACCCTGTAGATCCGAATTTGTAA	1799
miR-106	AAAAGTGCTACTGTGGAAGGTA	2
miR-106b-5p	TAGAGGCTGACAGTCAGAA	38
miR-107	AGCAGCATTGTACAGGGCTATCA	56
miR-10a	TACCCTGTAGATCCGAATTTGT	1928
miR-10a-5p	ACCCTGTAGATCCGGATTTGTG	327
miR-10b	TACCCTGTAGAACCGAATTTGT	4
miR-10c	TACCCTGTAGATCCGGATTTG	344
miR-10d	TACCCTGTAGAACCGAATGTGTG	5
miR-11	CATCACAGTGATAGTTTACT	1
miR-1175	AAGTGGAGTAGTGGTCTCCTCA	602
miR-1175-3p	TGAGATTCAACTCCTCCAACTTAG	1594
miR-1175-5p	AAGTGGAGTAGTGGTCTCCTCACT	665
miR-1181	CGGTGACCCACCCGACCCG	451
miR-1187	GTATGTGTGTGTGATGGTGGTAGTAA	3
miR-1188-5p	TGGTGGAGCCTGGCCAGGA	6
miR-1193-5p	TGGTACGACCGGTACGAACAA	1
miR-1196-3p	ATGGTATTTTTTTCTTTT	7
miR-12	TGAGTATTACATCAGGTACTGA	2975
miR-1207-5p	GGAGGGAAGCTGGGAAGGGG	25
miR-122	TGGAGTGTGACAATGGTGTTTGT	715
miR-122-3p	AAACGCCATTATCACACTAAAT	1
miR-1224-5p	GAGGACTGGGGAGGAGGAG	42
miR-122-5p	TGGAGTGTGACAATGGTGTTTG	819
miR-1227	TGGGGCGAGGCTGTGGTGGT	119
miR-1228-5p	TGGGGGGGGGCAGGGTTTG	17
miR-1230	GTGGGGGGGGGCTTCGGA	22
miR-124	TAAGGCACGCGGTGAATGCCAA	64
miR-124-3p	TAAGGCACGCGGTGAATGCCA	60
miR-1245b-3p	TCAGATGATTATGAGGACTATA	122
miR-1246	AAATTGATTTTTGGAACAG	13
miR-1247-3p	AGGGAACGTGAGCTGGGC	24990
miR-124a	TAAGGCACGCGGTGAATGCTAA	14
miR-125	CCCCTGAGACCCTTTCTTGTGA	4
miR-1250	ACTGGTGCTGTGATTGTCCTTT	1
miR-1252	AGAGGAAGTGTGATTCATTT	473
miR-1253	AGAGGAGAAGAAGCCTGAAA	30
miR-1255a	AGATACAAAGAAAGTTAGCATT	6
miR-125a	TCCCTGAGACCCTTTCTTGT	1521
miR-125a-5p	TCCCTGAGACCCTTTCTTGTGA	1652
miR-125b-5p	TCCCTGAGACCCTTTCTTGTGAAA	1486
miR-125c	TCCCTGAGACCCTTTCTTGTGAAC	1469
miR-12-5p	TGAGTATTACATCAGGTACT	4446
miR-1260a	ATCCCACCGCTGCCACCA	152
miR-1261	AATGGATAAGGCATTGGCTT	557
miR-1266	TCCGCAGAGGCTGTAAACAGGGCG	1
miR-1268	CAGGGTGGTGGGTGGGCAG	512
miR-1268a	GCGGGCGTGGTGGGGGGAGGG	11
miR-1268b	GCGGGTGTGGTGGTGGTGGTG	23
miR-1270	CTGGAGAATGGAAGGCTTTGC	7
miR-1273f	GGAGTGGATGTTGGAGATG	21
miR-128	TCACAGTGAACCGGTCTCTTTT	53
miR-128-3p	TCACAGTGAACCGGTCTCTTT	59
miR-1285-3p	TCAGGGCAACAGTGAGACT	54
miR-1286	TGAGGACCAAGAGAGGCT	26
miR-1290	TGGATTTATGGAAGACGA	37
miR-129-5p	CTTTTTGGGTCTGGGCATTG	2
miR-1296	TTAGGGCTACTAGGCTCCATTTCGC	1
miR-129b	CTTTTTGGGTCTGGGCATTA	35
miR-13	TATCACAGCCTTGACGAGTT	4
miR-1306-3p	ACGTTGGGCGCTAGGTGTG	34
miR-1307-3p	ATGGGCGTGGTCGTCGTCGTG	23
miR-130a	CAGTGCAATGTTAAAAGG	24
miR-130b	CAGTGCAATAATGAAAGGG	9
miR-130b-3p	CGGCAATCGATGAAAGGGAACAT	9
miR-130c	CAGTGCAATATTAAAAGG	4
miR-1321	AAGTGGAGGAGAATGTGACT	10
miR-1322	AGATGATGATGATGATGCT	1930
miR-1327	ACAAGGCTGTTAAATGATAA	1
miR-1328	TGAGAGAGAAAGGAGAACGA	356
miR-1329	TGAGTGATGGGTTATGAG	7
miR-133	TTGGTCCCCTTCAACCAGCTG	4829
miR-1331	TAGGGTTGGGAGGTTGGTGTT	8
miR-133-3p	TTGGTCCCCTTCAACCAGCTGT	4974
miR-133a	TTGGTCCCCTTCAACCAG	4855
miR-133a-3p	TTTGGTCCCCTTCAACCAGCTG	4818
miR-133b	TTGGTCCCCTTCAACCAGCT	4836
miR-133c	TTGGTCCTTTCAACCAGCT	9
miR-1345	GGCGAGGAGTCGAGGACGAG	10
miR-1346	GTGGGTGTGGGGGCGGGGG	18
miR-1349	GCTGTGAGAGAAGCAGGA	19
miR-1352	TGGAGTGTGACGATGTATGGTG	19
miR-1354	ATGGTGATGATGGTGATGACG	40
miR-1356	CACCAGGGAGTTGGGGGC	100
miR-1358	AAAACTGATTTGTTGGGA	7
miR-1360	GAAGGCGAGTGAGCACAGAGCAGGAA	3
miR-1369	TGGGCTGGAGGAGGAGGG	224
miR-137	TTATTGCTTGAGAATACACGT	17
miR-1371	TAATGAGGAACTTGCAGA	29
miR-1373	AGGCGCAATGAAAGTGAAAGGGGA	243
miR-1378	GAAGGCTGGGTGTTCGGGTCA	2173
miR-138	AGCTGGGGTTGTGAATCAGGCC	3
miR-1380	CGTTTAGTCAGGTGGGGTA	2
miR-1382	GCCGTGGTCGTGCAGGGAG	10
miR-1385	TACCGCATACGACCTGAGGGTGA	7
miR-1388	ATCTCAGGTTCGTCAGCCCATGT	4
miR-1399	AGTATAGATGGTCGATTTGG	399
miR-13a	TATCACAGCCAGTTCAGAG	1
miR-13a-3p	TATCACAGCCTACTTGACGAGA	948
miR-13b	TATCACAGCCTACTTGACGAGTT	10143
miR-13b-3p	TATCACAGCCTACTTTCGAGT	2
miR-1-3p	TGGAATGTAAAGAAGTATGGAG	7851262
miR-140	ACCACAGGGTAGAACCACGGA	181
miR-1400	CATCCTATCCATCCTATCCA	3
miR-140-3p	TACCACAGGGTAGAACCACGG	166
miR-1406	ATTTAGGTGCTGGAAGGA	32
miR-1407	AAGGAGCTGATGAGATTAA	21
miR-1408	CGGGGCAGTGGAGGGAGGCG	15
miR-141	AACCACTGTCTGGTAACGCTG	1
miR-1410	GTGACGGAGTCATGTAGTCG	129
miR-1411	GAGTAGAAATGAAGACTA	9
miR-1412	TGCGGCTGTAGGAGGGCGGGG	6
miR-1417	GCTGATGATGGATCTGTAC	8
miR-1419d	CCAGTGCTGGGGACGTCTA	2274
miR-142	TCCATAAAGTAGAAAGCACTA	2
miR-1421ah	AGGAGGACCTGTCGGTGGA	10
miR-1421ai	AGCAGTCGGTGTAGGTGCAG	4
miR-1421aj	AGGTGGACAAGTGGTGTGT	16
miR-1421j	TAGTAGTAGGTGAAGTGG	22
miR-1421x	TAGCACGTGTGGATTCAGCAT	4
miR-1421z	AGCAGGGACGTGTGTGTAG	23
miR-1422f	TAATCATAGACACTTTTTCT	9
miR-142-5p	CCCATAAAGTAGAAAGCACTAC	1
miR-142b	CATAAAGTAGAAAGCACTACTA	1
miR-143	TGAGATGAAGCACTGTAGCT	33
miR-143-3p	TGAGATGAAGCACTGTAGCTC	38
miR-1434	GTGGTGATGAGGAAGATTT	195
miR-143-5p	GGTGCAGTGCTGCATCTCT	5
miR-14-3p	TCTCTCTTTTTCTCTCTCTT	12
miR-144	TACAGTATAGATGATGTACTAT	4
miR-144-3p	TACAGTATAGATGATGTAC	3
miR-145	GTCCAGTTTTCCCAGGAAT	3
miR-1452	TGGAGAGTAAAGTACGAGGATATT	100
miR-1456	GAAGGAGGAGGAGCCCGCGC	36
miR-1466	GCGCTCAGCTGTGATGGGGGACG	2
miR-146a	TGAGAACTGAATTCCATAGATGG	56
miR-146a-3p	TGAGAACTGAATTCCATAGATGGT	51
miR-146b-5p	TGGAACTGATTATAGGCT	4
miR-147	GTGTGCGGAAATGCTTCTGCTC	1
miR-1473	CAAGCTCGGCTCTATGGGGT	8828
miR-148	TCAGTGCATTACAGAACT	47
miR-1485	GAGGTAAAGCTGCTACTATCGCT	24
miR-1491	ACCCTCTAGTGCAGATCTTGGTG	318
miR-1493	AAACTTGTATGAATGGTTGGAC	1876
miR-149-3p	GAGGGAGGGACTGAGCGGCGGGGC	33
miR-1498	AGAATGTAGATAAGGGAATTCGG	11387
miR-1503	TGAGAAGAGCTGTGGCAA	27
miR-152	TCAGTGCATAACAGAACT	16
miR-153c	TTGCATAGTCACAAAAATGATC	1
miR-1550-5p	TGATAGTGGTGTAGGCAGA	8
miR-1554	CAGGGATGAGGCTGGCTG	15
miR-1556	GAGGCTGGAAGTAGGGTG	28
miR-1563	GCACAACGATGGGAAGCATGAGAA	2
miR-1570	GAGGGTGTCAGAAGAATGTGA	8
miR-1574	ACAGGAGATGTGAGGAATT	13
miR-1575	CTGGCAGTAGAGAAGCAGG	17
miR-1576	CCGGGCGGGTGGAGGCGGCAG	7
miR-1579	AGTGGCGGAAGGGAGGGC	278
miR-1582	GAAAGAGGCTGAAGACAG	232
miR-1583	CTGTAGGGCGGTGGGACGGTCT	350
miR-1584	GCGGGTGGGAGCTGGTGGG	17
miR-1586	CGTGCTGTGGGGGGTGGCA	3028
miR-1587	TTGGGTTGGGTTGGGTTG	143
miR-1593	ACCATCTGCTTGACACGCT	25
miR-1594	TGGTTGGGTTGTGGTTGGGTT	36
miR-1597	TGAGGCAGCTGCTGGAGCATGGGA	4
miR-1599	GGAAGTCGGAGGAAAAACAAAAAA	12
miR-15a	TAGCAGCACGGAATGGTTT	6
miR-15b	TAGCAGCACATCATGGTTT	1
miR-15c	AAGCAGCGCGTCATGGTTTTCA	2
miR-1-5p	CCGTGCTTCCTTACGTGCCATA	231
miR-16	TAGCAGCACGTAAATATTGG	6
miR-1600	TGGGCTGCAACAGTGGGT	4
miR-1607	AGGGGCGGAAGGGAGGGC	9820
miR-1609	AGGTGTGGCTGTGTGGTGT	12
miR-1610	TGGCTGTGGAGAACGGGG	9
miR-1612	GAAGGAAATAGGGCTGATGGGT	1
miR-16-1-3p	CCAGTATTGATCGTGCTGCT	2
miR-1621	CCGGCTGCCTGGTGACCC	1
miR-1622	AAGAATGATGAGTAGCTGATG	116
miR-1623	GCGGACAGACAGGCAGACA	88
miR-1629	TGCTTCGGTGGGTCTGCT	12
miR-1630	AGAGGAAGCTGAAGCTGAA	40
miR-1636	TGCAGGTGCGGCGTGGGCT	2
miR-1638	GTGTTGTGTTGTGTTGTGTT	10
miR-1649	TACCGGAAGGTGCGGCTG	148
miR-1653	AGGAGCTGGTGCTGCAGTGCGAGGA	13
miR-1654	AGCTGGAGGAGGAGCTGAG	421
miR-1659	AGGAGAAGAAGGAGTCCCT	70
miR-16-5p	TAGCAGCACGTAAATATTGGCG	5
miR-1660	TTAGGCCTGTTTTTTGTCAT	1
miR-1669	GTGGGCTCACGATCAGGCA	7
miR-1670	GGGGACGTAGCTCAGATGG	405
miR-1676	AGAGTGACGTGAGGTGGAATGT	6
miR-1677	TGACTTCACGTAGGTAGCAGGTTC	1
miR-1680	GAGGCAGATCGAGGAGGCTGA	851
miR-1684	AAGTGATGAGGAAAGGAGCCG	5
miR-1687	GAGGAAGTAGCCAGCTTGAG	8
miR-1692	GATGTAGCTCAGATGGTAGAG	3709
miR-1693	GAAAAGGATGAAGATGGTG	54
miR-1694	GGAGGCGACTGGGAGCGGA	20
miR-16b	TAGCAGCACGTAAATATTGGA	5
miR-1700	ATAGATGGATGGATGGAC	363
miR-1709	AGGAAGAAAGTGCACTGACT	4
miR-1718	CTAAGTACGAGAGGAACGGCAG	862
miR-1719	ACAAGAATGATGAGTAGCTGATGA	12
miR-1721	AGAGTAGATGTTGGCTGTG	5
miR-1725	TGATGATGATTTAGAGCTGCT	17
miR-1726	GGCTTGTTGGGTTGGTTTCGT	7
miR-1749	AGACAAGTGAACTGATGGCT	2
miR-1752	CCTGTGGAGAAAGAGACA	56
miR-1755	GGGTGAATGGCGTGGATG	19
miR-1759	GAGGAGGAGGAGGAGGAGGTGT	1252
miR-1763	AGGGACTGGGAGGGAGGCGGGA	24
miR-1765	GGGGCGCGCGCTGCGCTG	218
miR-1767	AAGGAGGAGGAACAGCAGC	76
miR-1768	AGAGCGAGGTTGTCGTGCTG	2
miR-1770	AGGAGGGAGGAGGGAGGGGG	276
miR-1777	CAGTGGGCGGTGGCGGGCGGCG	42
miR-1777a	AGGGGGCGGAGGGGAGGCGG	34
miR-1777b	GGGGGACGTTGGGCGGGCAGGG	20
miR-1778	AGGGATGAGAAATGGCTGC	531
miR-1788	CAGGCAGCTAAAGCAAGT	2
miR-1788-3p	AGGCAGCGAGAAGCAATCT	2
miR-1790	CGGGGACGGGCGTGGGGGT	9
miR-1795	GAAGCTGAAGAACAGGCTGC	24
miR-1796	GAGCTGAAGGAGGGCGGA	53
miR-1797	GCTTGGAATGGCATGGAATG	37
miR-17a	CAAAGTGCTTACAGTGCAGG	2
miR-1800	ATACGTGATGATGACTGATG	3
miR-1814	AGGTTGTTGGTTCATTTT	14
miR-1814a	AGGTTTTGTAGGTTTTTTTATT	1
miR-1814c	GTTTGGTTGTGGGTTTGGTTTT	7
miR-1819-3p	TGGAATGTTGAGTTGTATGGAG	14
miR-181a	AACATTCAACGCTGTCGGTGAG	16
miR-181a-3p	ACCATCGACCGTTGACTG	9
miR-181a-5p	AACATTCAACGCTGTCGGTGT	1
miR-181b	AACATTCATTGCTGTCGGTGGGTT	11
miR-181b-5p	AACATTCATTGCTGTCGGTGGGT	9
miR-182	CTTGGCACTTGTAGAAATGCAT	168
miR-1822	GAGCTGCCCGATGAAGGGCTGT	2
miR-182-5p	TTTGGCAATGGTAGAACTCACACT	2
miR-1827	TGAGGCAGTCGGTTGGATAGT	91
miR-1829a-5p	AAGGGGACTTTAATTATTGATGCA	1
miR-183	AATGGCACTGGGAGAATTCACGG	7
miR-183-5p	TGGCACTTGTAGAAATGCA	211
miR-1836	GAGGCAGGTAGATAGATGATGGG	13
miR-1839	AAGGTAGATAGAACAGGTCTTGA	9
miR-184	TGGACGGAGAACTGATAAGGG	112150
miR-1841	AGAGGAAGCTGGAGGCAC	43
miR-1842	TGGCTCTCGAGGTGACTA	6
miR-184-3p	TGGACGGAGAACTGATAAGGGC	110074
miR-1844	AGGACTAGGACGGGCTAT	12
miR-184b	TGGACGGAGAACTGATAAGGA	14492
miR-187	CGACCTGCAACAGAGGACAT	48
miR-1892	ATGTGGGGATGTGGGATGTGGGA	3
miR-1894-3p	GAACAAGAGGAAGGGTGAGGGAG	100
miR-190	AGATATGTTTGATATTCTTGGTTGT	5907
miR-1902	AAGGTGCAGGAGGATGACT	16
miR-190-3p	AGGGACCAGACACATCCACT	1
miR-190-5p	AGATATGTTTGATATTCTTGGTTG	6357
miR-190b	TGAAATGTTTGATATTCGGTT	1
miR-190b-5p	TGAATATGTTGGATATGGCTT	1430
miR-1915-3p	CCCCAGGCCGCGGGCGCG	16
miR-192	ATGACCTATGAATTGACAGCC	808
miR-192-3p	CCTGTCAGTTCTGTAGGCCA	1
miR-192-5p	TGACTTTGAATTTGACAGCA	78
miR-1926	AGGAAATTAAAGCAATAGG	42
miR-193	TACTGGCCTGCTAAGTCCCAAG	1528
miR-1930-3p	GGCGTGCTTTAGCTGTGGCTGTGG	1
miR-193-3p	TACTGGCCTGCTAAGTCCCAAGT	1239
miR-1935	GGCTGAGGCTGGCGGATCGTTT	19
miR-193a	AGAGACTTTGTAGGCATT	9
miR-194	TGTAACAGCAACTCCATGTGGAA	5
miR-194-5p	TGTAACAGCATCTCCATATGGA	1
miR-1949	TATCACCAGTGGATTCAGCATGTT	106
miR-1951	GAGGGAACTGGTGTGGCT	14
miR-1957	AGTCGGTAGAGCATGAGAC	667
miR-1958	TAGGAGAGTGGGAAGCAGAGT	261
miR-1961	TGGGAGGTAGTAGTAAGGAA	11
miR-1962	AGAGGCTGGCACAGGAACA	3
miR-196b	TTTGTAGTTCCTGGTTGTTGG	1
miR-1973	CCGTGCAAAGGTAGCATAA	10
miR-197-5p	CGGGTTGAGAGGGAGTGGGTGCG	12
miR-198	TCCGGAGAGGGAGCTCGA	5711
miR-1982-5p	TCTGGGAGGGCCTGGAGAAG	56
miR-199	ACAGTAGTCTGCACATTGGTT	138
miR-199-3p	ACAGTAGTCTGCACATTGGGT	3
miR-199a-3p	ACAGTAGTCTGCACATTGGTTA	145
miR-199a-5p	CCCAGTGTTCAGACTACCT	4
miR-19b	GTGCAAATCGATCGTCAAA	1924
miR-1a	TGGAATGTAAAGAAGTACGG	989
miR-1a-3p	TGGAATGTAAAGAAGTATGTAT	162853
miR-1b	TGGAATGTTAAGAAGTATGG	918
miR-1b-3p	TGGGATATAAAGAAGTATGG	1187
miR-1c	TGGAATGTAAAGAAGTATTGA	47301
miR-20	TAAAGTGCTTATAGTGCAGGTA	2
miR-2001	GTTGTGACCGTTATAATGGGCA	102
miR-200a	TACCACTGTCTGGTAACGATGTT	4
miR-200a-3p	TAACACTGTCTGGTAACGAT	11
miR-200b	TAATACTGCCTGGTAATGATGATA	2
miR-200b-3p	TAATACTGCCTGGTAATGATGA	2
miR-200b-5p	CATCTTACTGGACAGCATTA	6
miR-2012	TAGGATTGGCCTATGGTAAATTG	2
miR-2013	TGCTCATGGTGTAGTGGTT	1346
miR-202.1	AAGGCAACGGCATGGAGAAC	3
miR-2023	AAAGGACAAGTGGAAGGG	52
miR-203	GTGAAATGTTTAGGACCACTTG	35
miR-2031	TAGGATCTATTTTGGTACT	16
miR-2033	AGCTAATGTGGACGAATC	51
miR-203-3p	TGAAATGTTTAGGACCACT	36
miR-2039	TAAAAGAAGGTAGGCTTT	13
miR-203b	GTGAAATGTTCAGGACCACT	23
miR-204-5p	TTCCCTTTGTCATCCTATGCCT	2
miR-205	TCCTTCATTCCACCGGAGTC	9
miR-205-5p	TCCTTCATTCCACCGGAGTCTG	6
miR-206	TGGAATGTAAGGAAGTGTGTG	3720
miR-206-3p	TGGAATGTAAGGAAGTGTGTGG	4429
miR-2065	TGGTCAGAGATGGATGTTGA	3934
miR-2067	AAGAGCAGTATGAATGGA	58
miR-2070	TTATCCACAGGCACTACAATGT	9
miR-208	ATGAAGACGTAGCAAAAAGCA	15
miR-20a-5p	TAAAGTGCTTATAGTGCAGGTAT	2
miR-21	TAGCTTATCAGACTGGTGTTG	190
miR-210	CTTGTGCGTGTGACAGCGGCTAT	18
miR-210-5p	AACCACATGCTCACCCACACTG	5022
miR-211-3p	GACGGACGCAAAGGGGGG	6
miR-212-5p	ACCTTGGCTCTAGACTGCTTACT	1
miR-2126	AGGGCGCGGAGAGTGAGCA	3
miR-2127	AGGAGCGGAAGGGAGGGCGGG	1306
miR-2136	TGGGTGTTGACGCAATGTG	22276
miR-214	ACAGCAGGCACAGACAGGCAG	41
miR-214-3p	ACAGCAGGCACAGACAGGCAGT	24
miR-215	ATGACCTATGAATTGACAGCCA	845
miR-21-5p	TAGCTTATCAGACTGGTGTTGA	153
miR-2161	TGTGGTAGTAATAGAGGTGGAATT	1
miR-216b	TAATCTCTGCAGGCAACTGTGA	1
miR-217	TACTGCATCAGGAACTGATT	8
miR-2170	AAGTGGAAGTTGTAGAGA	34
miR-2172-5p	GGAAAGAATGACTGATGGGAAA	3
miR-2180	TGGAATGTGGATAGATGTT	244
miR-2188	AAGGTCCAACCTCACATGTCCT	5
miR-219	TGATTGTCCAAACGCAATTCTT	4
miR-2191	TCACACCTACAATCCCTGGCA	1
miR-219-3p	AGAATTGTGCCTGGACATCTG	4
miR-2195	AGCTAGGGGTAGAGTTAGGGT	58
miR-219-5p	TGATTTGGCCAAAGCATTCTTG	19
miR-22	AAGCTGCCAGCTGAAGAACTG	248
miR-2203	TCACAGATCGTTGAAGTT	13
miR-2206-3p	AACCTGGTTGATCCTGCC	1045
miR-2206-5p	AGGGCAGGAAAGCTGAAGAG	5
miR-221	AGCTACATTGTCTGCTGGGTTT	41
miR-2211-3p	ATCAGGTAGAATTTGAGCAGAGAA	1
miR-221-3p	AGCTACATTGTCTGCTGGGTTTC	46
miR-221-5p	ACCTGGCATACAATGTAGATTTCT	4
miR-2216-5p	GGCATATTTTAAGTCGGATAGTGC	1
miR-2218b-3p	AGATTGTAGTTTGTAGTGGCGA	125
miR-222	AGCTACATCTGGCTACTGGGTC	91
miR-222-3p	AGCTACATCTGGCTACTGGG	80
miR-2226	AAAGACACAAAGAACTGGCTAAATC	1
miR-2227	TGGAGATGGAAAGTAGCTGGTG	9
miR-223	GTCAGTTTGTCAAATACCC	1
miR-22-3p	AAGCTGCCTGAAGAACTGT	3
miR-2253a	CATGCACTGCTGGAAGGATTC	64
miR-22-5p	AGTTCTTCACTGGCAAGCTTTA	4
miR-2265	AACAGACTGGAAGAGGAGG	28
miR-228	AATGGCACTAGAAGAATTCACGG	1
miR-2284a	AAAGTTCGTCGTGGGGTTTTT	2
miR-2284c	AAAGAGTTCGTTGGTTTT	4
miR-2284f	AGCAGTGTTCGGATTTTTC	4
miR-2284k	GAAAGGTTGGTGGTTTTT	58
miR-2284l	AAAGGTTGGTTCGAGTCTTTT	1
miR-2284m	GACAATGATTGTCGGGTTTT	43
miR-2284v	AAAAAGTCGTCTTGGGGTT	2
miR-228-5p	AATGGCACTGGATGAATTCACGG	4
miR-2287	CTGGAGACTGGTTCGCACTT	15
miR-2288	AGGTGTAGGTGTAGGTGT	45
miR-2290	CCTCTGGTGTTCGGGTTG	15
miR-2292	GACGAGATTGAGAAGGCA	321
miR-2294	GAGACTGTAGAGGACATTGC	69
miR-2295	TCTTGGGGTGGGGGAGGTTCT	6
miR-2298	TACTATGTTGTTGTTGTA	15
miR-22a	AAGCTGCCAGCTGAAGAACTGT	266
miR-2303	TCTGACTGATGTCGCGTG	2
miR-2304	GGTAGTGTTGGTTGTGGTGGT	8
miR-2305	GGGGGTGGAGGAGGAGGGGA	97
miR-2308	TGTGGCTGCAGCAGAGAGTACA	6
miR-2315	AGCAGAATTTTTGAGATACTCAA	26
miR-2318	GTTTATGATGAAATCTTACC	1
miR-2321	TGTGTTGGTTTGTTGTATTG	6
miR-2324	TGGGCTTGTGGGCGTGTGGCGTG	3
miR-2325a	TTTTGACTGGGTTTTTTT	8
miR-2325b	AGGTGTTTGGTTTGAGTGGTT	31
miR-2325c	GGTTGTTTTTTTGGTTTGTTC	4
miR-2335	AGTGATGATGATAACTGAT	133
miR-2342	TCCGCGGAAGTTGGCGCGGTTT	11
miR-2348	GTGGGTGGTGTGGGCGGCT	40689
miR-235	TATTGCACTTTCCCCGGCCTAG	1672
miR-2351	AGGCATTGTATTGTGTTT	1
miR-2352	GACACTGAAGTGAACAGGATTGCT	2
miR-235-3p	TATTGCACTTTCCCCGGCCTA	2870
miR-2354	TAGTAGGTTGTATAGTTTG	1264
miR-2355-5p	ATACCAGATACATCGACAA	376
miR-2356	TCTGTGAATGAGGCATCTGAGG	2
miR-2360	GGGAGAGGCTGGAGGCGT	120
miR-2361	GTTGTTGTTTTTTTTATTG	8
miR-2364	TGCCTGTGGAGGATGTGGGCAGC	5
miR-2368	AGACGGTGCCTGGTAACT	40
miR-2369	GAGGGCGTGGGTTTTTTTT	55
miR-2371	TCTATTTTGTCGGTTTTT	10530
miR-2374	TTGGGGTGGGAAGGCGGGT	15
miR-2379	AGGTACTGGAGAAGCATATTTT	8
miR-2382	TGGGGAGCCCTGGGAAGCGT	59
miR-2383	AGGAGTGATGACGCTGAC	3
miR-2388	GCTGAGGAAGGTGGAAATG	320
miR-2389	AGGGAACTCGGGAGCGGG	8561
miR-2392	TGTATGGGTTGTGAGAGGTG	18
miR-2397	CAGGGGAGGGCAAGAACGCT	3
miR-23a	ATCACATTGCCAGGGATTTCCA	15
miR-23a-3p	ATCACATTGCCAGGGATTTCC	14
miR-23b	ATCACATTGCCAGGGATTACCA	2
miR-23b-3p	ATCACATTGCCAGGGATTACC	2
miR-2-3p	TCACAGCCAGCTTTGATGTTT	24
miR-24	TGGCTCAGTTCAGCAGGAACAGT	6
miR-2401	AGGAGCTTGTGTCGAAGGCTG	2
miR-2406	AAGGGGAAGGAAGCTGCAT	25
miR-241	CAGAGGAAGTTGCAGAAATG	26
miR-2412	TGGGCGACTGGGTGGGGATGAGGG	4
miR-241-5p	TAGAGTAGGTGACGAGGAAATGAT	1
miR-2416	TCGAGCCCACTGAGGAAGATG	2
miR-2417	AGATGGGTCACGGAAAATT	1
miR-2418	TGGGATGCATTGTGGCGTGGTCA	2
miR-2421	TATATTTTTTGGATCGTTTT	355
miR-2423	ATTGTTGGTTGTTGTTTTTAT	1
miR-2426	AAGGAATGTGGTTGGGGAGGAG	3
miR-2428	GGCTGCATGCGTCGGAGGT	3
miR-2438	TGGTGATGTGTGCTGGAGCGGCT	4
miR-2439	GACAGACAGACAGGTAGGCAG	22
miR-2440	AGCAGCTGATTGAGCCCCTGGA	3
miR-2441	ACTGGACAGGACAGGCAG	21
miR-2442	ACGAGTCAGGGTGTTGTGGGCGGCA	10139
miR-2444	TTTTGTCTGTTTTTTGTCT	9
miR-2449	AGGAGCAGGAGCAGCAGGG	24
miR-2450a	AGGGCAGTGAGGGCAGTG	15
miR-2450c	AGACAGTAGAGGCGAGTGTG	20
miR-2451	AGAGGTACTCTGGAGAGGA	7
miR-2458	AGGAAAAGAAGCTGGTGT	40
miR-2462	AGAAGGAATGGGAATTGTAG	9
miR-2465	TGAGCAGAGTAGAGCCATGGCTAT	1
miR-2467-3p	AGCGAGGCAGGAAGCCAGG	7
miR-2469	TTACTGTAGGGGACTGCGCTT	1
miR-2472	TGCAGGTTTTGGGATTAAGGTG	4261
miR-2476	TCCCGTGTGGTCTAGTGGCTAG	3010
miR-2478	ATCCCACTCCTGACACCA	47
miR-2479	AGGTTTATTGTTTGTCTTTTG	3
miR-2482	GAGTTTTCGTTGTTGTTT	4
miR-2485	TTTCTAGAGCTGAGGTAAT	83
miR-2487	CTCTAAGGGCTGGGTCGGTCGGGC	9
miR-2493-5p	CACGCACACACACACACACCA	7
miR-24b-3p	TAGTTCAGTTCAGTTCAGGA	1
miR-24c	TGGGTCATTGTTAAGCAGAA	90
miR-25	CATTGCACTTGTCTCGGT	11
miR-2519	CGATATGTGGAATTGAGATGTAT	4
miR-252	CTAAGTAGTAGTGCCGCAGGT	858
miR-252-5p	CTAAGTACTAGTGCCGCAGGAG	347
miR-2526	CCCGTCGGGGTCGCGGTG	11
miR-2527	TATGGATGTGGTGAGAGAA	20
miR-252a	CTAAGTACTAGTGCCGCAGGAT	179
miR-252a-3p	CTGCTGCTCAAGTGCTTATC	1
miR-252a-5p	CTAAGTACTAGTGCCGCAG	371
miR-252b	CTAAGTAGTAGTGCCGCAGGTAA	835
miR-252b-5p	TTAAGTAGTTCGTCTCCGAGAGGTT	1
miR-253	TTGGTAGGCGTTTGGGTG	9
miR-25-3p	CATTGCACTTGTCTCGGTCTG	12
miR-2543a	TGATGCAAGGGCAGATGGAGGAGCAA	4
miR-2548	TTTGTAGGGTCAGCATTCCAGCAC	75
miR-2555	TCTGATTGTCTGGAACATACACAG	1
miR-25-5p	AGGCGGAGTTGGGAATGG	14
miR-2-5p	ACAAGCGGTGGATGATGTG	582
miR-26	TTCAAGTAATCCAGGATA	12
miR-263a	AATGGCACTGGAAGAATTCACGG	15052
miR-263a-5p	AATGGCACTGGAAGAATTCACGGG	13933
miR-263b	CTTGGCACTGGAAGAATTCACAG	134
miR-263b-5p	CTTGGCACTGGAAGAATTCAC	134
miR-264	GGCGGGTGGTGGTGCATG	148
miR-265	GAGGAGGAAGGGTTGTGT	41
miR-266	AGGCAAGACTTTGGCGTAG	10200
miR-267	CCGTGAAGTGTCGTCGCGCA	1
miR-2696	AGGGTTTGTAGGTGGCATG	58
miR-26a	TTCAAGTAATCCAGGATAGGC	10
miR-26a-5p	TTCAAGTAATCCAGGATAGGCT	9
miR-26b-5p	TTCAAGTCATAGGAAGGT	84
miR-270	GGCGTGATCGTATAGTGGAG	7959
miR-2716	GAAGATGTCGGGAACCGGGTCAGG	2
miR-2717	AGAGAACGTGCTGGTGATGGATG	4
miR-2718	CCAGACGCTCGAGGATGTCCT	420
miR-2720	TGACTAGAGGACTACTCATCC	18523
miR-2723	CAGCAGTCGGACTATGTG	19
miR-2729	ATTTTAGAGGTCGGACACAC	2
miR-2733h	TCATGGGTGTAGTGTATGATCG	89
miR-2745	TAAAGTCGGTCTGTTCGG	4
miR-275	TCAGGTACCTGATGTAGCGC	130861
miR-2751	GTCTGGGTCGTCGACGTTT	2
miR-2753	TCAAATGGAAAGAAGCATGGAG	208
miR-275-3p	TCAGGTACCTGATGTAGCGCGCG	131098
miR-276	TAGGAACTTCATACCGTGCTC	34234
miR-2761	TGGTGGAAGTCGTCGAGGA	6
miR-2765	TTGGTAACTCCACCACCGTTGG	7321
miR-276-5p	AGCGAGGTATAGAGTTCCTA	1767
miR-2766	TCATCATTGTCGAAGGGTG	1
miR-276a-3p	TAGGAACTTCATACCGTGCTCT	35648
miR-276a-5p	CGCAGCGAGGTATAGAGTTCCTACG	1
miR-276b-3p	TAGGAACTTAATACCGTGCT	1
miR-276c	AAGAACTTGAGCAGAAGGTTA	3
miR-277-5p	CTGTGGTCAGGATTGTGCAGTTGCA	2
miR-2779	TCGTATCCGGTTCGAAGGACCA	463
miR-277a	TAAATGCATTGTCTGGTATGTCA	7489
miR-277c	AAATGCATTGTCTGGTATGTCAT	7228
miR-278	TCGGTGGGATTATCGTCCGTTT	1701
miR-2782	AATGCTGTAGAAATTGGCGA	5
miR-2783	GTGCGTGGTGTGTGGTGTGTGGCG	4
miR-278-3p	TCAGTGGGCTTATCGTCCGTTTAA	7
miR-2785	TGCGTGCGGAACGAGGCT	7
miR-2788-3p	CAATGCCCTTGGAAATCCC	51
miR-2788-5p	TGGGGTTTCTAAGAGGCAT	3
miR-279	TGACTAGAGGACTACTCATCCA	19192
miR-279-3p	TGACTAGATCCATACTCATTA	412
miR-279a	TGACTAGAGGACTACTCAT	18751
miR-279b	TGACTAGATCTACACTCATCA	11151
miR-279c	TGACTAGAGTCTCACTCATCCA	2156
miR-279d-3p	TGACTAGATCCATACTCATCTA	11269
miR-27c	TTGACAGTGGTTAAGTTCTGC	1
miR-27c-3p	TTCACAGTGGTTAAGTTCTG	3
miR-27d	TATCACAGTGCTAGTTACCTTCA	1
miR-27d-3p	TTCACAGTGGCTAAGTTC	7
miR-281	AAGAGAGCTATCCGTCGAC	45040
miR-281-1-5p	AAGAGAGCTTCGTCGACAGT	13
miR-2812	AGGCTTGAATAGAAAGGT	9
miR-281-2-5p	AAGAGAGCTATCCGTCGACAGT	45784
miR-281-3p	CTGTCATGGAGTTGCTCTCTTT	35
miR-282	TAGCCTCTCCTCGGCTTTGTCTT	145
miR-2821	GCACGTAGGGCACAGGTAGC	3
miR-2825	TAGGATCACACAAGCTAT	2
miR-282-5p	TAGCCTCTCCTCGGCTTTGTCT	158
miR-283	AAATATCAGCTGGTAAATTT	1356
miR-2831	TAAAACAAAGCATTGTGATGGA	2651
miR-283-5p	AAATATCAGCTGGTAAATTTGG	1290
miR-2840	AGGAAGAGGAAGAAGAGGAGG	990
miR-285	TAGCACCAGTGGATTCAGCATT	31470
miR-2851	TTGATGACTGGTATGAGAAGA	740
miR-285-3p	TAGCACCATTTGAAATCAGTGC	152
miR-2861	GCGGCTGGCGGTGCGGCG	7
miR-2881	AGGGGCGGGGCGGGGCTGGTG	9
miR-2885	CGCGAGTGCAGCGTCGGGGCG	1
miR-2887	CGGGCCGGGGTACGCGCG	1
miR-2888	GGAGGGCGTGGGGGGTTG	3461
miR-2897	TGGTGGAGGGACGCACCGAG	7
miR-2898	TGGTGGAGATGCGGGGCA	9
miR-2900	AGCGGCGGCGGGAGCTGGAA	7
miR-2904	GCGGATCTTCGGTTGGCCT	11
miR-2944a-3p	TATCACAGTGTTAGTTACCTTCA	586
miR-2944c-3p	TATCACAGTCCTAGTTACCT	2338
miR-2956	TAGGAAACACACGCTGTATTGAGTA	1
miR-2961	AGGAAGAGTAGGGCGGGCCGCA	18
miR-2962	AGGAGGAGGAAGAGGAGGAA	1315
miR-2963	AAAAGGGGTTGTTGGATGGA	2
miR-2966	CCGGGACGGGAGGGGAGG	70
miR-297	ATGTCTGTGTGTGTGCGTG	17
miR-2974	AGCGGGATGGGATGGAGCGGGG	9
miR-2976	GAGGAGCTGAGCGAGCGGG	10
miR-2978	GTGGGTGGGGTGGCTGCTGGGC	11
miR-297a-5p	ATGTATGTGTATGTATGTGCATGTAT	15
miR-2980	TTAGACTGGAGAGGGTTA	48
miR-2981	CGCTGGCCGGGCGTGGCGCG	1188
miR-2982	GTGGAGGGAGGGTCTGGGAA	10
miR-2989	GCAGATGATGAGAACTTT	56
miR-2993	TGGCCGGCTGTGGGAAGGAG	6
miR-2999	CCGCGACGGACTAAGCGA	8
miR-29a	TAGCACCATTTGAAATCAGTTT	114
miR-29b	TAGCACCATTTGAAATCAGT	158
miR-29b-3p	TAGCACCATTTGAAATCAGTGCCTT	151
miR-29c-3p	TAGCACCATTTGAAATCGGTTA	5
miR-2a	TATCACAGCCAGCTTTGATGAGCG	3737
miR-2a-2-5p	CTCATCAGAGTGGGTGTGATG	891
miR-2a-3p	TATCACAGCCAGCTTTGATGA	5538
miR-2b	TCACAGCCAGCTTTGATGAGCA	1931
miR-2c	TCACAGCCAGCTTTGATGAGT	692
miR-2c-3p	TATCACAGCCACCTTTGATGGG	106
miR-2d	TATCACAGCCTACTTGACCAGTT	32
miR-2d-3p	TATCACAGCCTGCTTGCTG	6
miR-3004	AACTATTGTTTGGTACTGG	86
miR-301a-3p	CAGTGCAATAGTATTGTCATAGC	2
miR-301b	CAGTGCAATAGTATTGTCATTGCCTT	1
miR-301b-5p	GCTCTGACGATGTTGCACTACT	2
miR-303	TCTGGCATTAGAGAAGCTATTT	15
miR-305	ATTGTACTTCATCAGGTGCTCGG	13441
miR-305-3p	CGACATCTGTTGGAGTACA	48
miR-305-5p	ATTGTACTTCATCAGGTG	14390
miR-306-5p	TCAGGTACTATGTGACTCTGCAA	196
miR-3066-5p	ATTGTCTGTAGATTAAGTAG	269
miR-3069-3p	TGGACACCAAGACTGCCCA	1
miR-306a	TCAGGTACTATGTGACTCTGCA	237
miR-307	CACAACCTCCTTGAGTGAGTGAA	310
miR-3070b-3p	GGGTGTATAGCTCAGGGGTAGA	127
miR-307-5p	ACTCACTCAACTTGGATGTG	71
miR-3079-3p	CAGCCGCTCCGTCAGCATGAAAGTC	1
miR-307a-3p	TCACAACCTCCTTGAGTGAG	299
miR-307a-5p	ACTCACTCAACTTGGATGTGAT	74
miR-307b-5p	TCACAGCAAGGAGGATTAGTGATG	1
miR-3082-5p	AAGAGGTGTGTGTGTGTGT	35
miR-3087-5p	CGGTCAGGGCAACAGTGAG	114
miR-3096-5p	TGGCCAAGTATGACGAAGCG	2
miR-3096b-3p	GAAGGATTTAGTGAGGCC	6931
miR-309a-5p	ACGATGGATCACTCGGCT	2762
miR-309b-3p	TCACGTGGGGAGTTTGGCT	3752
miR-30a-3p	CTTTCAGTCGGATGTTTGCAGC	12
miR-30b-3p	CTTTCAGTCGGATGTTTGCAG	16
miR-30c	TGTAAACATCCTACACTCTCGGCGT	6
miR-30d	TGTAAACATCCCCGACTGGAAGC	9
miR-30d-5p	TGTAAACATCCCCGACTGGAAG	9
miR-30e	TGTAAACATCCTTGACTGGAAGC	5
miR-30e-5p	TGTAAACATTTTGACTGGAAGCT	1
miR-31	AGGCAAGACTGCGGCGTAGCTGT	10
miR-310	TATTGCATTTTCCCCGGCCTTT	5
miR-3101-3p	AGCTTTGGTGCGATCGTCCTT	1
miR-3102-5p.2-5p	GGTGGTGAGGATGAGAGAC	20
miR-310-3p	TATTGCACTCCCGGCCTTTT	2
miR-3106-5p	TGGCTCATTAAATCAGCTA	853
miR-3110-5p	TTCTTCCTCCCTGAAGGC	108
miR-311-3p	TATTGCACCTTCTCCGGCCTA	2
miR-3115	ATATGGGATTAGCTAGTTGGTGG	58
miR-3121-3p	TAAATGGGTAGGCAAGGATA	3
miR-3123	CAGAGAATTGTTTAAATAA	3
miR-312-3p	TATTGCACTTGAGACGGCCTGAT	1
miR-3125	AGAAGAAGGCTGTGGAGAA	2468
miR-3126-5p	TAGAGACAGATGAGAAGCA	3
miR-3127-3p	TCCCCTCTGCCGTCTGCTGG	103
miR-313	TATTGCACTTTTCCCCGG	2
miR-3135b	TGGCTGGAGCGGTGCATGATG	22
miR-313-5p	TGCTCGGTCGGGACAGTACT	196
miR-31-3p	TGCTATGCCTCCATATTGCCAT	1
miR-3141	GAGGGCGGGTAGAGGGAGGAG	25
miR-315	TTTTGATTGTTGCTCAGAAGG	31144
miR-3155b	CCAGAGGTCTGTTAGTGGGA	3
miR-315-5p	TTTTGATTGTTGCTCAGAAGA	2857
miR-3156-5p	AAAGACTGGAAGAGGGGAA	31
miR-315b	TTTTGATTGTTGTCCAGAA	4
miR-31-5p	AGGCAAGACTTCGGCGTAGCT	67517
miR-316	TGTCTTTTTCTGCTTTGCTGCCG	248
miR-3162-5p	TGAGGGAGAAGAAGGGGTGAGGGAG	21
miR-3164	TGCTGGCTTGAAAGGGGAAATGGCG	1
miR-316-5p	TGTCTTTTTCTGCTTTGCTGC	240
miR-3168	AGTTCTACAGTCGAGATC	10
miR-317	TGAACACAGCTGGTGGTATCTCA	16806
miR-3173-3p	AGAAGGAGGAAAAGGAGGCA	132
miR-317-3p	TGAACACAGCTGGTGGTATGT	276
miR-3178	GGGGCGCGGCCGGACGATGG	14
miR-3180	TGCGGGGAGGCGTTCCGGAG	2
miR-318-3p	TCACTGGGCTTTGTTTATCTCA	7
miR-3195	GGCGCGTCGGGCCCGGGTT	6
miR-31b	TGGCAAGATGCTGGAGAAGCT	5
miR-320	AAACTGGGTTGAAGGTGAT	27
miR-3201	GGGAGGTAGTGACGAAAAAT	39079
miR-320a	AAAAGCTGGGTTGAGAGGGCG	3
miR-320b	AGGGGTCTGAGAGGGTGG	43
miR-320c	AAAAGCTGTGTGAGGGAT	13
miR-320d	AGAAGGCTGTGTTGAGAGA	8
miR-320e	AACCAGCTGGGAGAGAAGG	33
miR-3214	AAGGATAGATTGAAAGGACGAT	4
miR-3227	TTGCAATTTTTCGAGGGCCTCGGC	19
miR-327	CACTTGAGGGGGTTGAAGGAT	2
miR-33	ATGCATTGTCGTTGCATTG	37202
miR-33-5p	GTGCATTTGTCGCATGTT	19
miR-3368	GCAGCTTTGTAGAGAAGAGTG	1
miR-338-3p	TCCAGCATCAGTGATTTTGT	3
miR-33a	ATGCATTGTCGTTGCATT	36740
miR-33b	ATGCATTGTTGTTGCATTG	11
miR-33b-5p	ATGCATTGTCTTTGCATTG	8
miR-34	TGGCAGTGTGGTTAGCTGGTT	6085
miR-341	CGGTCGGTCGGTCGGTCGG	22
miR-3422	TGGATTATGATGGCAGGACTGAG	7
miR-344f-3p	CTCTATGCCAGGACCGACT	65
miR-34-5p	TGGCAGTGTGGTTAGCTGGTTGTG	5694
miR-347	TGTCCCTCCAGAGTCGCCA	5
miR-3471	TGAGATCTCAACTGAAGGTATG	113
miR-3473b	GGGACTGCAGTGATGGCTCAGA	8
miR-3479-3p	TATTGCACTTTCCTTGGCCTT	1
miR-3483-5p	AGACTGGATGGTTGGGCAT	197
miR-3484-5p	TTAGGTTTGTTGTTGTGTT	15
miR-3488	GCTGCGGTAGCTCAGTGG	182
miR-3489	TGCAAACAGTCGAGGACG	7
miR-3490	TTTGGGGTTGTAGGGATA	169
miR-3491	TGAGATGATTACTGGACTTTCA	494
miR-34a-5p	TGGCAGTGTTTAGCTGGTTGT	2
miR-34b	GGGGAGTGTGCTTAGCTGGTTG	1
miR-34b-5p	GAGGCAGTGTCCTTAGCTGATG	3
miR-34c	AGGCAGTGAGTGAGCTGAG	7
miR-3500	AGAGATGTTGGTAGATGTGT	6
miR-3502	ATGACGTTGTACATGATCTT	2
miR-3504	GTTGGTTGTCTAGATGAGGGGC	8
miR-3506	CACTGAGGTGTGACGACGAGTG	3
miR-352	GGTAGTAGGTTGTATAGTGA	13834
miR-3526	TTGAAGATGAAGGTGGATGAG	33
miR-3527	CCTACGGGCGAAGCTGTTGT	282
miR-353	CAGAGTATCATTGTTGGAC	390
miR-3539	GAAGAGGAAGACTGATGCAGCT	39
miR-3550	CCTAGCCCTAGCCCTAGCCCTAG	2
miR-3559-3p	ATGTGTAACTGAGTTTGACGTG	1
miR-3562	TTGGGGCATGGAGGAAGGGA	7
miR-3564	GGGGAAATGAAGAGGAAG	165
miR-3584-5p	GGGAGGAGGACGAGGAGGCA	627
miR-3597-5p	TATCTGGTGATCTAGCTGTAT	22
miR-3599-3p	TGATATGATGATGTCGAGT	3
miR-3602	GTTGGAATCGCCGCGGTAA	2
miR-3605-5p	ATGGGATGGATAGCATGGATAGCA	143
miR-3607-3p	ACTCAGTAATCGCTTTCTGGATG	20
miR-3610	GAATGAAGGGAGGCGACCG	6
miR-3612	GGAGGCATATTGGGAATGGA	2
miR-3621	CGCGGGTCGCGGGTCGCGG	13
miR-3622b-5p	AGGCATGAAGGTAGGCGA	42
miR-363	TGGCTTGGTTAGCCTGTTGTT	1
miR-3648	AGCCCCGGGGATCGCACGG	42
miR-3650	AGCTGTGGACTGTAGATCC	75
miR-3652	CAGGCTGGAGGTGGAGCGA	73
miR-3654	GACGGACAAGACGGAGGA	58
miR-3656	GGCGGGTTCGGGCGCTGG	88
miR-365a-5p	CGGGACTTTGGGGGCGAGATGT	5
miR-3662	GAGAAATGATGAGGAGGATGTG	4
miR-3665	AGCAGGAGGGCGGGCGGCTG	42
miR-3673	TGGAATGTATACGGAATC	2
miR-367-5p	ACTGTAGCTAACAGCACAC	38
miR-3678-5p	CCGTACAAACTCTGCTGTAGGG	10
miR-3679-5p	TGAGGAGGAGGGAAGGGGA	130
miR-3681-3p	ACACAGTGCTTTCATCAACCCT	1
miR-3681-5p	TAGTGGAAGTGAGTGCATCTGTG	6
miR-3682-3p	TGAGGATAGAGGGTGGAGGAG	53
miR-3688-3p	TCATGGAAGACGACTTTGCACACT	292
miR-3691-5p	AGTGGATGATGGAGAAGGTA	8
miR-3692-5p	TGCTGGTCAGGAGTCGAACGTG	4
miR-36a	TCACCGGGTATACACTCTTC	1
miR-370-3p	GCCCTGGTGGTGGAACTGGTA	186
miR-371	ACCAAAAAATTGGCGGATTT	3
miR-3717	AAGAGAAAAAGAGTGTGTGG	9
miR-3730	AGCAGACGTAGGGTGAAGATTGGG	3
miR-3732	CGACGCCGTTTGGATCGTCTCT	1
miR-3741	CGAGAGGGGGAAGAAAGGA	84
miR-3746	CGCGGAGAGAGAAGGATGTG	19
miR-375	TTTGTTCGTTTTACTTGGGAT	1227
miR-3751	GGGGGTGGTGGAGGTGGG	151
miR-3772	GGATGTAGTTCAGAAGGAACGGAA	6
miR-3776	AGGAGAGGTGGAAGAGAAGG	114
miR-378	GCTGGACTTGGAGTCAGAGGGCG	8
miR-3780	ACTACGACATCGAACTGAC	100
miR-378a-3p	TCTGGACTTGTAGCAAAGG	9
miR-378b	ACTGGACTTGGATTGCAAT	2
miR-378e	ACTGGACTCGCAGCTACAGGA	68
miR-378h	ACTGGACTGGGTGCAGTGGA	24
miR-378i	ACTGGACTAGACAGAAGAG	11
miR-3792	GAGGAGGAAGAGAGAAGGA	687
miR-3802-5p	TGTAGCTGTATGACGAGATA	3
miR-3807-5p	ACGGGTTGATGGCGGCCA	27
miR-3817-5p	TTCGGGGTGAGGGAGGGGTT	5
miR-3828-5p	TCTGATGTGTAGGATAGGTG	1073
miR-383	TGACACAAGGGATTGTGGCT	3
miR-3833-5p	CGACGAAGTGAAGCAGGCT	7
miR-3842-5p	AGGGAGGAAGAATGAGTCG	45
miR-3843-5p	AGTGTGATGTGCTTTGTG	4
miR-3850-3p	GTCGATGACTAATGTAGGTA	267
miR-3851b-5p	AGTTGCAGTTGGAGTAGTTATGG	147
miR-3861-5p	ATGACTTATTTGGTATCCC	1
miR-3865-5p	AGGCAAGACTCCGGTAGCTG	1
miR-3870-5p	TGAGGCACAGGGGAACAA	5
miR-3878-5p	ATGGACGGAAACAATTGT	165
miR-3885-5p	AAGGCGGTGCGCGGCGGG	5767
miR-3887-3p	TAGGCGCCTTGTTTATTACA	25
miR-3895-5p	TTCAGTTGATTGCAGATGG	1
miR-3897-3p	GTGGTGGTGGTGGTGGTGG	71
miR-3899-5p	CTCCTCTGAGAGCCCGCTTTGG	3
miR-3900-3p	AGGAGGTGGAATCGCATTTG	5
miR-3900-5p	TGGGGCTGGATCACCTCCTTA	24
miR-3908	AGCAATGTAAGAGACTATTT	3
miR-3910	TAAGGCATAAAAAAGAACA	11
miR-3917	TCCGGAGTGAGCAGGTGG	11
miR-3925-5p	ACAGAGAAACTGAAAGTGGAGGC	4
miR-3927	CAGATCAGATATTTGTGGCAT	1
miR-3934	TCAGGGAGGAAAGAGGCAG	108
miR-3935	TGCTGAGATACGAGACGAGCCAC	4973
miR-3936	TAAGGGGTCGTAGGAGAGCA	359
miR-3937	AGCAGCGGCTGAGCAAATGGCGG	5
miR-3940-5p	GTGGGAGTGGGGCGGGTCG	13
miR-3960	GCGGCGGCGGCGGCGGGAG	67
miR-3961	TGGCCTCAGAGCTCAGGTGGA	22
miR-3963	TCGTATCCCACTCCTGACACC	7
miR-3964	ATATGAGCGTAGAAACACTAAA	6
miR-3968	TCGTATCCCACTCCTGACACCA	29
miR-3970	GTGGTTGTAGTTTGGTGT	31
miR-4000b-5p	ATGAAACTCTGCAGGCACGGCGC	1
miR-4000c-5p	GAAACTTAGTGGAACGGT	77
miR-4000e-5p	TGAAACTCTTGAAACCGG	3
miR-4000g-3p	CTGAATCTAGGACTTTTA	20
miR-4001a-5p	TGACTAATAGGAACAGGC	8536
miR-4001b-5p	TGAGAACTTGCAGCAGGC	2
miR-4001d-3p	GCCTGCTAAATAGTTACACGT	17
miR-4001e-5p	TGAACGCATTTTGAACAG	9
miR-4001i-5p	AGGAGACTTACAAGGAACAGA	4
miR-4004-5p	GTGATTGTGGTATAGTGGT	27640
miR-4005b-3p	GAAGGGGAAGACCACTCT	25
miR-4006b-5p	AGGAATTGACGTAAGGGC	39085
miR-4006f-5p	TGGAACAGCAGGTAGAGCAC	559
miR-4008b-5p	GGCCGTGATCGTATAGTTAG	23503
miR-4012-3p	AGCCTGTATGTATGTGGCC	2
miR-4018a-5p	CGCAATGATTAGTTGGAACGGG	12
miR-4018b-3p	AGTGTTTCAGGCTTCACA	3
miR-4018b-5p	AGGACTTCTGTGGAATGGC	2
miR-4019-5p	CGCGTGCGATTGGGAGCGAGC	1
miR-4020b-5p	GTGGTGGTGGTGGTGGTG	512
miR-4021-3p	AGAGTGATTGTGAGGTCGTA	2
miR-4025-5p	GATTGCTTGGTGAAAAAA	20
miR-4028-3p	TTACTATGTTGTTGTTGT	16
miR-4030-5p	AAAGTGAACTTTGCTAATGG	71
miR-4034-5p	GCCAGTGCTCAGGACGGT	6
miR-4039-5p	TATATGAAGATTGGGTAGCTAT	133
miR-4042-5p	TAAAGATGTAGAAGACCTATT	2
miR-4046-5p	CTGGGTGTTCGTGGACTT	14
miR-4048-3p	GCAGAACTGGAGCTGTGG	63557
miR-4059-5p	TAGCAGCAAAGAACATAATGA	79
miR-4060-3p	AGCCTGTTGCAGAGAAGCT	3
miR-4063-3p	AACGTTGGGTTAAGGTGC	366
miR-4067-5p	AAGGAAGGAGAATGAGCCA	36
miR-4068-3p	ATGCTGATGAACAGGCTT	5
miR-4076-3p	GGTGTTTCAGGGGATGTA	12
miR-4077a-5p	AGATGGATATGATTGACT	5
miR-4077d-5p	AAGCTGGGCTGGGTTTGGCT	16
miR-4078-5p	CTTGTAGGATGTGAAGGAA	40
miR-4082-3p	ATTTGTATGGTCTTGAAACT	49
miR-4083-5p	TGGATATTTAGGAAGGTT	3
miR-4085-5p	TCGAACGGTGTAGGCAAGC	4
miR-4087-3p	CACGGGATGTGGACGTGACA	3
miR-4088-5p	GCTATGTGAGATGTGCTGG	15
miR-4090-3p	AGGTTGGTTGGTTGGTTG	60
miR-4091-5p	GGGCGTGAGGTATCGTAG	3
miR-4092-5p	CTGTGTGGAGGACGACGA	150
miR-4094-5p	GCGCTCTGGGGTCCTCGTGG	254
miR-4105-5p	ACAAAAAACAAGTGGGTCGCG	1
miR-4107-5p	ACTATCTATTAAGATTGTTGG	3
miR-4108-5p	TGGTGAAGTGAGGGAGAC	14
miR-4112-3p	TATGTATGAATGGATTATGG	18
miR-4114-5p	CTAAGCTGTAGATATGTTGGT	2
miR-4117-5p	TTGTAGAAGTAATGGTAA	13
miR-4120-5p	GCAGATGATGAGAACTTTTT	40
miR-4121-3p	GTGGTTGGGTTGGGTGGT	36
miR-4122-3p	CTAAGTTATGCTTGAAAGCG	50
miR-4123-3p	AGGAAACTCGGGAGCGTCG	207
miR-4126-5p	GAAAGTGCAACGTTGGATACT	5
miR-4127-3p	AGGAGCTGTGGAAAGTGTG	12
miR-4128-3p	TTTGATGCAGAACTGAGA	7
miR-4130-3p	GACAGCTGCGTGTCGGTAT	6097
miR-4136-3p	ACTGAAGGTATGCCATTGTTTA	12
miR-4138-5p	TGGTGAAGAGAGTTATGAC	7
miR-4140-3p	TCAGATGATTATGAGGAC	72
miR-4141-3p	TGCGGAATGCCGGCTGACCG	1
miR-4142-5p	TAGGAGCTGTATTGGTATAA	1
miR-4144-5p	TTCGTTGAATTCGGCCAAGC	30
miR-4145-3p	AATGGAATGGTTGAATGGTTG	7
miR-4148-5p	GGATGTCGTGTCTGGTCGT	47
miR-4150-5p	GTAGCTACTGTAGGTGCA	3
miR-4159-3p	GCTAATGTGGTGGAATTGGTAG	231
miR-4160-3p	AAGATTGAGAAACCATGG	4
miR-4162-3p	AAGAAGGATAATGAAGACAA	18
miR-4163-5p	TGATATTACGAGAGTGGGGATG	111
miR-4164-3p	GCTTGTATCGTCAGCTGT	7
miR-4166-5p	CTGGAGAAAAGTAGTAAATGGA	1
miR-4168-3p	TGGACGAAGTTGATTGGTA	33
miR-4169-3p	AAGCCGCAGAGCGAAAGGG	255
miR-4170-5p	TGGGATTGAGATTGGCATG	16
miR-4171-5p	GACTCTCTTAAGGTAGCCA	96
miR-4175-3p	GGGGATGTAGCTCAGATGGTAG	234051
miR-4182-3p	CAAAAAATCTGAGAATGCT	4
miR-4183-5p	AGCGGCGGAAGGGAGGGCCGGT	139644
miR-4184-3p	AATTGTAAGATGGGATGAT	6
miR-4185-5p	AGCGGATGATGATAAACT	46
miR-4192-3p	TTCATGAGAAAAGTTGGTTA	2
miR-4200-5p	GACTAAAAGAAGGAAGAG	363
miR-4206-3p	GATTGAATGATTTAGTGAG	990
miR-4207-3p	GAGGATTGGGTTACAGCG	10
miR-4208-3p	TGAGTTGATTGTTAGGTTA	4
miR-4210-5p	GTTGATAGAATAATGTAGGTAA	1288
miR-4211-5p	ACAGAAAGATGGACTTCG	8
miR-4214-5p	AATGTGAAAGAATGTGTG	37
miR-4216-3p	TGAATATTGTGTAGAAGGCTT	33
miR-4219-5p	GATGATTGATTGTGACGTA	30
miR-422a	ACGGACTCAGGGTCAAGCAGCC	61
miR-423-5p	TGAGGGGCAGAGAGCGAGACTTT	3
miR-4251	GCCTAGAGCAAAAGGGCAA	5522
miR-4253	ACGTGCATGGACCAGGGGGT	4
miR-425-3p	CATGTGGATGTCGTGTTTA	12
miR-4259	CTGTTGGTCTAGGGGTATGA	2773
miR-4261	AGGAAGACAGAGGACCCATG	14
miR-4265	CTGTGGGTTCGCTTTGGGT	42
miR-4270	CAGGGAGTCAAGGTGAGGGA	2
miR-4271	GGGGGAAGAGAAGGAGGGGA	78
miR-4281	GGAGTCTCGGGCGGAGGGGGG	8
miR-429	TATAATGTCTGGAAGGCC	2
miR-4296	ATGTTGGGGACTCAGGCTA	1121
miR-4298	TGGGCTGGAGGAGGAGGGAG	161
miR-4299	GTGTGTGACATGGAGGCA	11
miR-4304	AGGGCATGATCCAGGGCA	11
miR-4306	AGGAGAGAAATGACAGTA	103
miR-4307	TATTTTTTTCCGTGTTTCCA	1
miR-4309	CTGGCAGTCTAGATGTCTCA	42
miR-4311	AGAAAGAGAGGCTGATGGG	59
miR-4314	CTCGTGGCAGAATGGGACG	16
miR-4320	AGGATTCTGTGGCTTACCT	17
miR-4323	CACCCCACAGCCGTCACCA	161
miR-4327	GGCTTGCATCGGGATGGT	6938
miR-4331	ATGTGGCTGTAGGTGTGGTCATGC	2
miR-4334-5p	CCCGAAGTACGGGGGTGT	72
miR-43a	TATCACAGCCTACTTGACTAGTT	33
miR-43b	TATCACAGTGTTAGTCACCTTC	1
miR-43e	TATCACAGTTCTAGTTACCT	4
miR-4417	GGTTCGGCTCCCGGACGGG	208
miR-4418	CACTGAGGAGCTGCAGGAG	33
miR-4419a	TGAGGGAAGAGACTGCACA	10
miR-4419b	GAAGGCTGAGGAAGAGGTG	775
miR-4421	AGCTGACTGTGGAGGAGCTA	18
miR-4426	AGAGAGAGGACCGTACTTT	7
miR-4429	AAAAGGGGCTGAGAGGAG	68
miR-4430	AGAGCTGGAGGACGTGAG	229
miR-4432	AAAGACTGTGGAAGTGCCT	10
miR-4433-3p	CCAGGGTGGTGGGTGGGCAT	321
miR-4434	AGGAGAAGAAAGTAGTGCA	66
miR-4436a	GCAGGAAGGCAGAGTGGCTG	9
miR-4436b-3p	CCGGGCAGAGAAGGATGGACAA	798
miR-4438	AACAGGGTGTAGAAAAGACAG	6
miR-44-3p	TGACTAGAGATTCACACTCATCT	4826
miR-4440	TCGTCGGTGGCGGCTTGCTGGCGG	2
miR-4441	AGAGGGAGGATTTGATTGTA	69
miR-4442	GCCGGACAAGTTAGGCAGCG	2
miR-4443	TCTTCGGAGGCGTGGGTTTT	140
miR-4447	GGTGTTTGGGGTTGTTGTTT	33
miR-4448	GGTCCGTTCGTCTAGGGGTTA	614
miR-4449	CGCCTAGGGCTGCGACGAGGCA	1
miR-4450	TGGGCATCTGGAGAATGGTGTA	320
miR-4451	AGGCAGAGCTGGAGGACA	120
miR-4453	GAGCGTTCTGTAAGCGGTT	109
miR-4454	GGATCCTGGTCACGGCACCA	161
miR-4455	ATGGTATGATGTGTGTTTTT	1
miR-4458	AGAGGAGGTGGAAGAGAA	822
miR-4459	AGGAGGAGGAGGAGGAGGAG	3353
miR-4461	AATGATGACGAGTAGGGCTAGGCA	11
miR-4463	GAGACTGAGGGTGTGGCA	67
miR-4466	GGGTGATCGGGCGGGGGGG	16
miR-4468	AGAGGAAGCAGGATGAGAT	1009
miR-4470	TGGCAAAGGTGGAAGCGATA	9
miR-4478	GAGGCTGCAGCGTGAGTGACG	10
miR-4481	GTGTGTCGGGGCTGGTGGTT	6
miR-4483	GGAGGTGGTCTGTATGGTGG	2
miR-4486	GCCGCGGCGAGGCTGGCAGG	4
miR-4487	AGGCGTGGTGAAGGGCCG	101
miR-4488	AGGGGGCGGGTTCGGGCGCT	28
miR-4492	GGGGCTGTGGGCGCGCCG	14
miR-4496	GAGGAAGCTGAAGCTGAAGTTGGTG	28
miR-4499	AAGACTGGGAGAGAAAGGGA	34
miR-449b	AGGAGATGTTTGAGCTGGC	9
miR-449c	TGGCAGTGCGGTTAGCTGGTT	3
miR-449c-5p	AGGAGTGCATAGCTACTGT	5
miR-449d	GAAGGCTGGGTGTTCGAG	216
miR-4502	AGATGATGATGATGATGCTGAG	556
miR-4504	TGTGACATTAGAAGAAGAAACATAG	310
miR-4505	AGTGCTGTGCTGGGAGAGGA	4
miR-4506	AAAATGGGTAGGTAGGAGGCAA	5
miR-4507	CTGGGTTCGGGCGCTGGACTGGG	6541
miR-4508	TGACGGGGCTGGGGCGCGG	96
miR-451	AAACCGTTACCATTACTGAGTTT	2
miR-4510	TGAGGGAGTAGGGTGTATAGTT	6453
miR-4514	ACAGGCACGGACCAGGGGAA	2169
miR-4515	GAGGACTGGACCCCCGTGCATCCCA	1
miR-4516	GGGGGTAGGAGGGTCGGGGC	1045
miR-4520a-3p	TTAGACAGAAAAGACGAGGCAA	2
miR-4523	GGACCGAGACGGGCCTGGCTGTGA	1
miR-4530	ACCCAGCAGATGGGAGGCG	34
miR-4531	ATGGATAAGGCTTCGGAC	453
miR-4533	TGAGAAGGAGGTTGGCGATGCT	145
miR-4538	GAGTTGTATGAGCTGGGGA	6
miR-4539	GGCTGAGCGGGCTGAGCGGGC	17
miR-4543	GATAGGTCTGTGGTGATGGTG	4
miR-4546	AGCAGAGTCGCGCAGTGGAAGCG	765
miR-455	TATGTGCCCTTGGACTACATCG	2
miR-455-3p	TGAGTCTGGGATATACAC	7
miR-455-5p	TATGTGCCCTTGGACTACAT	2
miR-456	CAGGCTGGTTAGATGGTTGTCA	36
miR-458	ATAGCTCTTTGAATGGTACTG	1
miR-4589	TGTGGCGGTAATGGTGGAGAACAA	3
miR-4592	CCAGCGGCTGTGCCTGATGGTGTA	1
miR-459-3p	TCAGGAAGTCGATTGTATAGT	41
miR-460-5p	CCTGCATTGTACACACTGTGCGA	1
miR-4611	GGGAGGGACGAGAAGGGGG	34
miR-4614	GGGAGATTTGGGAGATTGG	3
miR-4618	TCGTGTCGTGAGATGTTGGGTTAAG	34
miR-462	TAACGGAACCCATAATGCAGCTG	8
miR-4624	CGCGGTCGGGTCGGGTGGT	84
miR-4634	CGCGCGCGACCGGCCGGCC	8
miR-4638-5p	AGTGGCTGCGGTAACAAGT	1
miR-4639-5p	TTGCTAAGTAGCTCAGATGTGT	21
miR-4644	TGGAAGAGAGAAAGAGAGAAAG	168
miR-4645-5p	ACCAGGCAAGAACAGATGG	20
miR-4646-5p	AGCTGGAGGAGGAGCTGAGGGT	264
miR-4648	TGTGGGCACTGACCAGATGGGAG	8
miR-4650-3p	AGGGAAGAGGACTGACAT	49
miR-4651	GGGGTGGGTCAGGTTGGGC	16
miR-4657	AATGTGGAGTGGTGTCGAAGGCAG	9
miR-466	ATACACACACGCACACACCCAT	5
miR-466a-3p	TATACACACACGCACACATCA	2
miR-466f-3p	CACACACACACACACACACA	68
miR-466f-5p	AGGTGTGTGTGATGTGCTG	4
miR-466g	ACACACACATGCACACACAA	4
miR-466h-3p	ACACACGCGACACACACAA	5
miR-466h-5p	TGTGTGTGTGCGGTGTGTA	6
miR-466i-3p	ACACACACACACACACACACA	49
miR-466i-5p	GTGTGTGTGTGTGTGTGTGTG	65
miR-466m-3p	TACATACACATACATACACA	23
miR-466o-3p	ATACAGACATGCAGACATACAGAC	8
miR-4672	GTGACACAGTGGAAGAGGCA	14
miR-4674	CTGGGCTGCACGCGCGCT	1379
miR-467a-3p	CACATACATACACATACACATACA	8
miR-467d-5p	TTAGTGACGCGCATGAATGCG	33622
miR-467f	CAGATACACCCACACCACCTACA	1
miR-4684-3p	GTTGCAAGCGGAGGAAGACGT	2
miR-4687-3p	AGGTGTTGGAGGGGGAGGCA	21
miR-4687-5p	AAGCCCTCTCCCGCTCCAAA	1681
miR-4695-5p	CGAGGAGGCAAGTGGCGAACAGG	2
miR-4696	AGCAAGAGGTACTGTCACT	269
miR-4700-5p	CTGGGGATGTAGGACAGGTGCT	98
miR-4701-3p	ACGGGTGGATGGGTGGGTG	97
miR-4710	GGGGGAGGGCAGTTGGGTT	7
miR-4711-5p	TGGCACAGGACAGCAGACATGAGG	3
miR-4716-3p	AGAGGGGAAGGACATGGAGA	29
miR-4726-5p	AGGGCCAGAGGACCAGAGGG	1
miR-4728-5p	TGGAAGAGGGAGAGCAGCATGCAG	11
miR-4734	GCTGCGGGCTGGGTAGCGG	9
miR-4737	ATACGAGGATGATACAGG	9
miR-4748	GGGTTTGGGGGGATGGGCT	6
miR-4750	CTCGGGCGGAGGGCTTCGGGTG	4
miR-4752	GTCGATCTCACGGATGTGCT	1
miR-4760-3p	AAATTATGTAATACAATCTAAACA	1
miR-4760-5p	TTTAGATTGAAATGGAGGATAG	5
miR-4761-3p	GAGGGGAGCGACTTTGTCA	1
miR-4767	CCGGGTGCTCCTGGACGGCCGCCC	2
miR-4769-5p	GGGGATGGAAAGAAGTATGGAG	885
miR-4774-5p	AGTGGTAGTAGTAGTAATAA	60
miR-4779	TAGGAGGGAACAGAAAAGGG	73
miR-4780	ACCTTGAGCCTAACCCTAAC	6
miR-4781-3p	AAGTTGGAATCCGCTAAG	777
miR-4784	TGGACGAGATGCTGGCTGA	13
miR-4795-5p	AGAAGTGGCTAAAAGATAA	2
miR-4800-5p	ATGTGGACGAGGAAGGGAAGA	233
miR-4806-3p	ATAGCTCAGGCGGTAGAGCGCA	29
miR-483-5p	AGGACAGGGAAGAGAAGGGA	113
miR-4871	TTTCGGAACTGGTAATTTTGGCAGT	4
miR-4929	AATGCAGACACATCTAACGCCA	29
miR-4935	CCGCGACGAGAGGTGGGAGACG	2
miR-493-5p	TGTAATGGTAGAGTTTTC	3
miR-4936	GTTTTGTGGTTTTGCGGTA	6
miR-4937	GTGGGAAGAGGGTTGGGGCGGTGG	6
miR-4938	TCATCATCATCATCATCATC	13
miR-4939-3p	ACGGGTGACGGACGATTCG	3
miR-49-3p	GAAGAACCACGAGAAGATGCAGGA	122
miR-494	TGACACAACACGGGGAACCT	103
miR-4948-5p	CGGCGGCGTGGGTGGTGA	10
miR-4949-5p	CGCACACTCGGACAAACACAG	20
miR-4950-3p	ATTCAAGATCATGGAAGGC	2
miR-4951-5p	TCCGGGTGAGGTTTTGGTACT	9
miR-4958-5p	GGGACGGAACGGCTCAGGT	2
miR-4962-3p	GAGGATGTGAGATTGAGGGAGAAT	26
miR-4965-5p	GAGGAGCCGTGATGTGAT	10
miR-497	CAGCAGCAGCACGTGGTAGTA	6
miR-499	TTAAGACTTGCAGTGATGTTTA	49
miR-499a-5p	TTAAGACTTGCAGTGATGTTT	53
miR-5010-5p	AGGGGATGGAAGCAGAAATT	148
miR-504-3p	AGGGCAGTGGAGGGCAGGGTTT	12
miR-5091	ACGGAGGGGCAAGACTGGCTG	3
miR-5092	AATCGCAGATGAGCTTGGCATG	367
miR-5097	TCGTGTCCCTGTTCGGGCGCCA	510
miR-5105	GGCGCCGGCGGGAGGGCC	16
miR-5106	AGGTCAGTAGCTCAATTGGCAGA	63
miR-5107	TGGGCAGAGTGGGCAGGCA	7
miR-5108	TTCAGAGACTGGATGGTTG	149
miR-5109	CTGGTGCGGACCAGGGGAATCCGACTG	130
miR-5110	GGAGGAGGAGAAGGTGCTGGAA	125
miR-5111-5p	GCTAGCTCAGTCGGTAGAG	201
miR-5112	GCTAGCTCAGTCGGTAGAGCAC	451
miR-5114	ACTGGAGAGGAAGCTCAAGGAG	8
miR-5115	TGGAAGCGTGCTGGGCCC	277
miR-5118	AAGGCTAGGCCAGCACGGCGT	1
miR-5123	TGTAGATCATAGACTGGTGTTG	464
miR-5124	GTCAAGTGAATAAGAGCA	14
miR-5126	GGAGCGGGGGCGGGGGCGGG	19
miR-5186	AGAGATTGATAGAAAAGGCT	10
miR-5187-5p	TGAGGATGAGGAGATGTAAAGTGGT	38
miR-5191	AGGAGAGGAAGATGAATGTGAT	79
miR-5192	AGGAGAGGTGGATGGCACAGGTGG	21
miR-5196-5p	AGGGAAGGGGAGAGGGAAGG	73
miR-519c	AAAGTGATCATTTAGAGG	205
miR-524-3p	GCACGCGCTTCCTTTGGAG	1
miR-5325	TTACGGAAAAAAGGGAGACGTAA	8
miR-5327	AAATGGTTCTAAAGTGCC	2
miR-5341	TGGGAGACTGTTTGGCAAC	6
miR-5347	CGACGGTCTTGACGAAGTCAG	47
miR-5391	TGGGGACAGTGATGATGAGGCA	2
miR-5396	CCCGCTTCAACCAGCAAGGAG	8
miR-5398-3p	ACATAGTGAGGATTGACAGA	102
miR-5423	TTAGAAGAGTGTATGAGTG	7
miR-5426-3p	TGAGGAGAAACTTGGCACA	4
miR-543-5p	ACCTGTGGTGTTTGGGACG	5
miR-5442	AAGGCCAGTGGAAGCGGA	157
miR-5443	TTAGAAGGAGGATTTGAT	786
miR-544-5p	TCTTGTTCAAAGGGCAGTACT	1
miR-5447	TTTGGGTGCAGGAGGTCTA	353
miR-5451	TGCAGGATCTGAAAGAGC	19
miR-5456	TACTGTAGGGAGCGAGGCA	2
miR-5457	TCTGAACGCTGTTTCATTGGATGC	2
miR-54-5p	AGCATCTGAGACGACGGACA	4
miR-548ag	AAAGGAATTGTGGTTTGG	27
miR-548an	AAGAGGCTGGTGGTTTTT	305
miR-548ap-5p	GAAAGAATCTGCGGTCTATT	4
miR-548au-5p	AAAGGAATTGACGGTTTTGC	45
miR-548av-3p	AAAACTGCATACCTTTGT	1
miR-548av-5p	AAGAAGAACTGCGGATTGT	8
miR-548g-5p	TGCAAAAAGTAGATTGAGTATTAG	3
miR-548j	AAAAGTATTGAGGTGATTTG	3
miR-54c	TACCCGTGCTTCAAATTC	1
miR-550a-3-5p	AGTTCGCGGAGGGAGAAGAG	8
miR-553	AACAAGGCTGGAGGTTTTTTTT	167285
miR-5584-5p	CAGGGAAATGGGAAGGAGAA	8
miR-5588-5p	CTCGGCATCAGTCGGGACTTTT	2
miR-5590-3p	AAACGTTCTGTATGGCAA	14
miR-5591-5p	TGGGTGTAGGTATGGGTAT	12
miR-5595-3p	AGAGGTGTGAGAAGAGACG	84
miR-5596a	TAGGTAGGTGAGATGGGAC	6
miR-5596b	AGGTGTGGGAAGATGTGACA	7
miR-5606	GAGGAAGAGAAGGAGGAG	1878
miR-5616-3p	AACTGGGTGAGGGAGACAG	14
miR-564	AGGCGACGGTGGAGCAGGC	20
miR-5686	ATGTATTGTATGTATTGT	12
miR-5698	TGGGGGAAGCAGTGTTTGGG	5
miR-5703	ATGATAAGTCGGAGGAAGGT	236
miR-5706	TCTGGATCACATGATGAAGCGT	1
miR-574-3p	CACGCTCATGCACACTCGGACACA	1
miR-574-5p	TGACTGTGTGTGTGTGTGTG	46
miR-575	GAGCGAGGGACAGGAAGC	34
miR-57-5p	TACCCTGTATCAGCTGTGGTCT	1
miR-580	TTTAGTCTGATTGAATCACTAG	3
miR-582	TACAGTTGCTTCTGAACAGTTACATA	1
miR-58-3p	TGAGATTGTTCAGTACAGCT	1
miR-585	TGGGCGTAGGCATGTATGCT	4
miR-590	TCCTTTGATGGAAAGCTAG	1
miR-593-3p	TGTGTCTGCTGTGGGTTGGCT	13
miR-595	GACGTGTGCTAGTGATGTGCT	1
miR-601	TGGTATGGGATGTGGAGGAG	12
miR-604	GCTGAGGCGATTCAGGAAC	1400
miR-607	GTTCAAATCCCGTCTTAGC	42
miR-609	AGGGTGTTGGTTCATTTT	243
miR-61-3p	TGACTAGACTCTTACTCATCT	1438
miR-615	GGGGGTCCACCTGAGCTCTGAG	5
miR-61-5p	GGGTGAGCGGGGTTAGTCC	8
miR-6-1-5p	AGGAGAAAGTGCTGTGCTGA	10
miR-620	ATGGAGAAGAAATGAGAGAT	14
miR-621	AGCTGAGCAGCGCTTACCT	1
miR-626	AGGCTGATCTAGAAAATGCTT	57
miR-632	GTTCGTGTCCTGCCGGAG	31
miR-636	TTCTATGCTCAGCCCCGCCCGCA	1246
miR-638	AGGGATGGGGCGGGCGGTGCT	3
miR-639	AGCGCAGGGCGCGGGCGGCTTCT	2
miR-63a	AATGCACTGAAGGAGATGAT	1
miR-63c	TACTGACACTCAGATGCGAAAGCG	22
miR-642b-3p	AAAAACATTGGAGAGGGACCC	1
miR-648	AAGCGTCGCAGGGCCCGGT	955
miR-650	GGGAGGCAGCTTCCGGGA	2302
miR-650b	AGGGGAGCGCTCTGGGGTC	2678
miR-650c	AGGATGGCAGAACACTCTCAG	75
miR-655	AGAATACTGGTTAACTCTTG	51
miR-663a	AGGCGGGGGCCGAGGGACGG	14
miR-664	GAGACTGTGGGTGTGTGTGGATGC	5
miR-664-5p	CAGGCGTAATGAAAGTGATTGAT	6
miR-666	GGCGGGCACGGTGTGTGG	11
miR-669	TGTGGGTGTGGATGGGTG	186
miR-669c-5p	AAGTGTGTGTGTGTGTGT	85
miR-669f-5p	TGTATGTGTGTGTATGTGTGTGT	19
miR-669k-5p	TGTGCGTGTGTATGTGTGTGTG	4
miR-669l-3p	ATAAATACACACCCATCTACT	4
miR-669n	GTATGTGTGTATGTGTGT	55
miR-67	TCACAACCTCCTTGAGTGAGTG	305
miR-670	TCCGAGTGTAGAGGTGAA	54
miR-671-5p	GGGAGCGCCTGGAGGAGGCTGGAGG	6
miR-676	CTCTTCATCTCGGACTCT	2
miR-676-5p	ACTCTGAGAACCTTAGGACTTT	27
miR-7	TGGAAGACTAGTGATTTT	598
miR-702-5p	GTGCTGTGGGGTGTGGCATG	11875			miR-702-5p
miR-705	GTTGGGAGGGGGGTCGGTAC	6
miR-709	GGAGGAGGAGGAGGAGGAG	5218
miR-71	TGAAAGACATGGGTAGTGAGATG	18547
miR-711	GGGACCCTGTGGGAGAGTAG	41
miR-713	TACTGAAGGAACACAGCT	7
miR-71-3p	ATCTCACTATCTTGTCTTTCACG	1652
miR-71-5p	TGAAAGACATGGGTAGTGAGAAA	3940
miR-716a	GCGGCTGGGCCTGGAAGATGT	3
miR-716b	GCAGATCTTGGTGGTAGTAGCAAAT	5273
miR-71a	TGAAAGACAGGGTAGTGAGAT	24
miR-71b-5p	TTGAAAGATTTGAGTAGGAGCGC	4
miR-71c	TGAAAGACATGGGTAGTGAGAT	22183
miR-730	TCCTCATTGTGCATGCTGTGTG	1
miR-734	TAAATGCTGCAGAATCGTACCG	4
miR-738	GCTACGGCGCCCGTCGGGCCC	16
miR-745	GAGCTGCCCAATGAAGGGC	2053
miR-745b	GAGCTGCCCAATGAAGGGCTGT	2087
miR-747-3p	CTGCCTTATCAGCTTTCGATTGTA	194
miR-748	TGAAGGAAGTGTGAGTGAG	21
miR-749	GCCCGGATGAGCCTCGGTGGT	2
miR-750	CCAGATCTAACTCTTCCAGCTCA	6143
miR-750-3p	TCAGATCTAACTCTTCCAGCT	57
miR-751	ATAGTTTGAAGTGGCGATGACA	150
miR-757	GGAGCTGCAGGATGGGTTC	18
miR-7-5p	TGGAAGACTAGTGATTTTGTTGT	571
miR-760-3p	CAGGCTCGGCTCTATGGGGA	334
miR-761	TCACAGGCTGAAACTGACAA	5
miR-762	CGGGCTGGGCTGGGCCGAGC	9
miR-764	GCTGGCTCACCTCCTTCT	1
miR-764-3p	AGGAGGCATAGTGGGACGGT	25
miR-765	GGAGGAGAAGGAAGTGCT	175
miR-79	ATAAAGCTAGGTTACCAAAGTTA	296
miR-79-3p	ATAAAGCTAGGTTACCAAAGT	290
miR-7b-5p	TGGAAGACTTGTGATTTTGTTG	7
miR-7c	TGGAGATGATGATGCTGA	107
miR-8	TAATACTGTCAGGTAAAGATGT	7362
miR-80	TGAGATCATAGTGAAAGC	2
miR-80-3p	TGAGATCATTGTTAAAGCTGA	4
miR-804	TCGTGAGTTCGTTCCTCACTCGGGG	129
miR-81	TGAGATCATAGTGAAAGCT	4
miR-81a	TGAGATCATTGTGAAAGCTTT	1919
miR-83	TAGCACCAGTTGATTCAGCAT	10
miR-83-3p	TAGCACCATGTGAATTCAGTACA	651
miR-8-3p	TAATACTGTCAGGTAAAGATGTA	6948
miR-84a	TGAGGTGTAGAATAAGTGG	18014
miR-84b	TGAGGTGTTAAGAAGTATGGAG	57
miR-8-5p	CATCTTACCGGACAGCATTAG	8266
miR-87	GTGAGCAAAGTTTCAGGTGT	2114
miR-87-3p	GTGAGCAAAGTTTCAGGTGTGT	2148
miR-877-5p	GGAAGGAGAGGCGCAGGA	123
miR-87a	TGAGCAAAGCTTCAGGGGGTT	8141
miR-87a-3p	GTGAGCAAAGTTTCAGGTGTG	2097
miR-87b	GTGAGCAAAGTTTCAGGTGTTT	176
miR-87b-3p	GTGAGCAAAGTTTCAGGTGTGTT	2060
miR-885	AGGAAGCATGGTGTAGGATA	4
miR-888-5p	TACCAAGAGAGCGTCAGTCA	50
miR-890	TTTGGAGAGCATCAGTTG	3165
miR-891a	TTGCACACGAACCGAGCA	2
miR-9	TCTTTGGTGATCTAGCTGTATG	6220
miR-92	TATGGCACTCGTCCCGGCCT	2
miR-920	GAGGGAGCTGAGAAACGGCTA	121
miR-924	AGAGTATTTGATTGTCTTGA	1
miR-92a	TATTGCACTTTCCCCGGCCTAT	2663
miR-92a-1-5p	AGGTATCGGATCGGTTGGACATGCT	2
miR-92a-3p	TATTGCACTTGTCCCGGCCT	26
miR-92a-5p	ACGGACGGAAGTGTCAAGGTT	105
miR-92b	TATTGCACTTTCCCCGGCCTT	598
miR-92b-3p	AATTGCACTAGTCCCGGCCT	2844
miR-92b-5p	AGGAGGGAGGGTGCAGTGTGT	14
miR-92d-3p	TCATTCACCTGTGCCGGCTG	35
miR-92e-5p	CGGTGGGTGGTGGTGCATG	3367
miR-932	TGCAAGGAAGGTGGAAGG	3684
miR-932-3p	TACAAGCAGTCGGAGTGCG	111
miR-9-3p	ATGAAGCTAGATTACCAAAGTC	13
miR-944	GAAATTATTGTACATCGGATGAG	1
miR-954-5p	TTGGGTTTGCGTTGGGTCT	54
miR-96	ATGGTATTTTGGAATGTGTC	15
miR-96-3p	ATCATGGATGCAGTGCAATAATG	1
miR-965	TAAGCGTATGGCTTTTCCCCTC	2916
miR-965-3p	TAAGCGTATGGCTTTTCCCCTT	1661
miR-965-5p	AGGTGGAAATGTACGCGCT	3
miR-966-5p	TGTGGGTTGATGGTGTGGTGG	7
miR-967-5p	GAGAGAACTCTGGAGAAGG	176
miR-969-3p	AACTTGATTCTGTTGAGCTGT	1
miR-96a	CTTGGCACTGGCGGAATAATCA	2
miR-98	TGAGGTAGTAGGTATTGTT	7
miR-980	TAGCTGCCCAATGAAGGG	5
miR-981	TTCGTTGTCGTCGAAACCT	128600
miR-981-3p	TTCGTTGTCGTCGAAACCTGCA	123767
miR-98-3p	CTGTACAACTTGCTAACTTTCCT	9
miR-986-3p	AGACGGCAGGCTATTCAGTACAT	2
miR-989	GTGTGATGTGACTGGTCGTAA	134
miR-989-3p	TGTGATGTGATGGGTAGTGG	28
miR-993	GAAGCTCGTTTCTACAGGTATCT	46
miR-994-5p	CTAAGGAAATAGTAGCCGTGA	8
miR-995	TAGCACCACAGGATTCAGCG	282
miR-995-3p	TAGCACCACAGGATTCAGCATT	35134
miR-996	TGACTAGATTCATACTCATCT	70
miR-998	TAGCACCACAGGATTCAGCAT	36990
miR-998-3p	TAGCACCACAGGATTCAGCA	36359
miR-99a	AACCCGTAGATCCGATCTTGT	4
miR-99a-3p	CAAGCTCGGTTCTATGGGG	8
miR-99a-5p	AACCCGTAGATCCGACTTGTG	14
miR-99b	AACCCGTAGATCCGAACTTGGG	1401
miR-9a	TCTTTGGTTATCTAGCTGTATGAT	2910
miR-9a-3p	ATCAAGCTAGGTTACCAA	28
miR-9a-5p	TCTTTGGTGATCTAGCTGTATGA	6179
miR-9b	TCTTTGGTGATTTAGCTGTGTGA	3
miR-9b-3p	ATAAAGCTAGATTACCAAAGCA	527
miR-9b-5p	TCTTTGGTGAGATAGCTGTATGA	1
miR-9c	ATAAAGCTAGATCAGCAAGGCA	2
miR-9c-5p	TCTTTGGTGATCTAGCTG	7797
miR-9d-3p	ATAAAGCTAGATTACCAAAG	943
miR-iab-4-3p	CGGTATACCTTCAGTATACGT	21
miR-iab-4-5p	ACGTATACTGAATGTATCCT	41
miR-iab-8	CTACGTATACTGAAGGTATA	2
miR-iab-8-3p	CGGTATACCTTCAGTATAC	18
miR-m01-1	AGAGGAGAGGAACGTGAAGG	478

## Sheet: infection
Table S4. Mud crab conserved miRNAs during the infection.
miRNA name	Sequence (5’-3’)	Reads
bantam	TGAGATCATTGTGAAAGCT	3799
bantam-3p	TGAGATCATTTTGAAAGCTGATT	7
bantam-5p	TGGTTTTCACAATGATTTGCCAGA	28
bantam-c	TGAGATCATTATGAAAGCT	2
let-7	TGAGGTAGTAGGTTATATAGTT	584
let-7-3p	CTGTACAACTTGCTAACTTTCC	15
let-7-5p	TGAGGTAGTAGGTTGTATAGTT	4635140
let-7a	TGGGTAGTAGGCTGCAGT	9
let-7b	TGAGGTAGTAGGTTGTGTG	606
let-7b-5p	TGAGGTAGTAGGTTGTGTGGTTT	348
let-7c	TGAGGTAGTAGGTTGTATGGTT	6393
let-7c-1-3p	CTATTCAACCTTCTAGCTTTCCT	1
let-7d	TGAGGTAGTAGGTTGTAAAGTT	553
let-7d-5p	AGAGGTAGTAGGTTGTATAGTT	4697
let-7e	TGAGGTAGTAGGTTGTTTAGTT	923
let-7e-5p	TGAGGTAGGAGGTTGTATAGTT	391
let-7f-5p	TGAGGTAGTAGATTGTATAGTT	315
let-7g	TGAGGTAGTAGTTTGTATAGTT	1607
let-7g-5p	TGAGGTAGTAGTTTGTACAGTT	6
let-7h	TGAGGTAGTAAGTTGTGTTGTT	5
let-7i	TGAGGTAGTAGTTTGTGCT	17
let-7i-5p	TGAGGTTAGTTTGTGCTGTT	1
let-7j	TGAGGTAGTAGGCATAGTT	234
let-7k	TGAGGTAGTAGATTGAATAGTT	33
lin-4	TCCCTGAGACCCTTCTTTGTGA	1
lin-4-5p	TCCCTGAGACCTTCTTGT	9
miR-1	TGGAATGTAAAGAAGTATG	6612521
miR-10	ACCCTGTAGATCCGAATTTGT	1290
miR-100	AACCCGTAGATCCGAACTTGTGA	24787
miR-1000	ATATTGTCCTGTCACAGCAGTA	62
miR-1000-5p	ATATTGTCCTGTCACAGCAG	62
miR-1002	TGAAGTTGGATACAGAAAGGGGA	70
miR-1003-5p	TGGATGTGGATGTGGGTGG	967
miR-100-5p	AACCCGTAGATCCGAACTTGTG	26896
miR-100a	AACCCGTAGATCCGAACTTGTGAT	22902
miR-100b	AACCCGTAGATTCGAACTTG	26
miR-101	TACAGTACTGTGATAACT	7
miR-1012	GTGGTAGAACTATTGCATTACAAA	41
miR-101-3p	TACAGTACTGTGATAACTGAA	7
miR-1016-5p	TACAGTATAGAAGGATGTTA	36
miR-1018	AGAAGATCAAAGTTGGACTTCAG	3
miR-101a	TACAGTACTGTGATAACTGAAG	7
miR-101a-3p	GAACAGTACTGTGATAACT	7
miR-101b	AGAGACTGTGATAGTGAA	13
miR-101b-3p	GTACAGTACTATGATAACTG	2
miR-101b-5p	TCAGTTATCATGGTACCGGT	1
miR-1022-5p	AAGATCATTGCTCAGGACGCAC	6
miR-103	AGCAGCATTGTACAGGGCTATG	27
miR-103a-3p	AGCAGCATTGTACAGGGCTATGA	25
miR-10-3p	CAAATTCGGTTCTAGAGAGGTTT	9037
miR-105	CAGAGTCTCAGAGTGTCTGTGAT	108
miR-10-5p	ACCCTGTAGATCCGAATTTGTAA	1270
miR-106b-5p	TAGAGGCTGACAGTCAGAA	59
miR-107	AGCAGCATTGTACAGGGCTATCA	42
miR-10a	TACCCTGTAGATCCGAATTTGT	1373
miR-10a-5p	ACCCTGTAGATCCGGATTTGTG	284
miR-10b	TACCCTGTAGAACCGAATTTGT	8
miR-10b-5p	ACCCTGTAGAACCGAATTTGTG	3
miR-10c	TACCCTGTAGATCCGGATTTG	293
miR-10d	TTCTACTGTAGAAAGGCTTT	3
miR-11	CATCACAGTGATAGTTTACT	2
miR-1175	TGAGATTCAACTCCTCCAACT	1382
miR-1175-3p	TGAGATTCAACTCCTCCAACTTAG	1498
miR-1175-5p	AAGTGGAGTAGTGGTCTCCTCACT	300
miR-1181	CGGTGACCCACCCGACCCG	300
miR-1187	GAGTGAGTGTGTATGTGGTAA	6
miR-1192	AACCAAACAAACAGACAAATTA	1
miR-1195	TGAGTTCTGAGGCCACCTGCGA	19
miR-12	TGAGTATTACATCAGGTACA	286
miR-1206	TGTTCATGTAGGCATGTGTCAAGC	2
miR-1207-5p	GTGGCAGGGAGGTGGAGGGC	26
miR-1208	TCAGTTAGACAGGGCGGA	16
miR-122	TGGAGTGTGACAATGGTGTTTGT	540
miR-1224	TGAGGACCTGGAGGTGGA	76
miR-1224-5p	GAAGGACTACGAGGAGGTGG	21
miR-122-5p	TGGAGTGTGACAATGGTGTTTG	627
miR-1227	TGGGGCGAGGCTGTGGTGGT	120
miR-1228-5p	GGGGCTGGGGCAGGTGGG	25
miR-1230	GTGGGTGGAGGCTATGGA	38
miR-1231	GTTCTGGGCGGCAGAGCAGC	151749
miR-124	TAAGGCACGCGGTGAATGCCAA	63
miR-124-3p	TAAGGCACGCGGTGAATGCCA	63
miR-1245b-3p	TCAGATGATTATGAGGACTATA	97
miR-1246	AATTGATTTTTGGAACAG	25
miR-1247-3p	AGGGAACGTGAGCTGGGC	48588
miR-124a	TTAAGGCACGCGGTGAATGCCA	63
miR-1250	TACGTGACTGGGATGGTGGCCTTT	702
miR-1252	AGAGGAAGTGTGATTCATTT	372
miR-1253	AGAGGAGAGACAGGCGCA	27
miR-1254	ATCTGGAGTGGAGCCTGCGGCT	69887
miR-1258	ATTATGATTGGTCGTGGAG	3064
miR-125a	TCCCTGAGACCCTTTCTTGT	3376
miR-125a-5p	TCCCTGAGACCCTTTCTTGTGA	3565
miR-125b-5p	TCCCTGAGACCCTTTCTTGTGAAA	3330
miR-125c	TCCCTGAGACCCTTTCTTGTGC	907
miR-12-5p	TGAGTATTACATCAGGTACT	6242
miR-1260a	ATCCCACCGCTGCCACCA	332
miR-1260b	ATCCCACCGCTGCCACCATTTT	150
miR-1261	TGGATAAGGCATTGGCTT	190
miR-1262	ATGGCATGAATTTGAGCAAGGCAT	9
miR-1266	TGCCTCAGGGCTGTGAACGGCT	1
miR-1268	CAGGGTGGTGGGTGGGCAG	294
miR-1268a	ACGGAGCTGGTGGTGGAGG	120
miR-1268b	AGGGGTGAGTGGGGGGGTG	28
miR-1269a	CTGGACTGGCCGCTACCGG	72
miR-126b	TCGTACCGTGAGTAATAGTGCAA	1
miR-1271	TCCGTGACTATGTGCCAAGGCA	1
miR-1273c	GGCGACAAGAGGGAGACACCTGTC	11
miR-1273f	GGAGATGGAGGACAGCGTG	82
miR-1275	GTGGGAGAGTAGGTTGTC	203
miR-1276	TAAAGGGCCGTTGGAGAC	24
miR-1279	TCTGATAGTTGACTTCTTTCT	12
miR-128	TCACAGTGAACCGGTCTCTTTT	29
miR-1280	TCCCACACGCTCCCACCA	2
miR-128-3p	TCACAGTGAACCGGTCTCTTT	36
miR-1285-3p	TCAGGGCAACAGTGAGACT	344
miR-1287	TGCTGGACATCCAGTGGTTAGAGGTC	2
miR-1290	TGATTTTTGGATTATGGCGA	737
miR-1299	TTCTGGAAAGCCTTAGCGTGAGCGG	20
miR-129b	CTTTTTGGGTCTGGGCATTA	46
miR-13	TATCACAGCCTTGACGAGTT	8
miR-1304-5p	TTATGAGGCTGACGTGGATGTG	14
miR-1306-3p	GTGTTGGTCGTGGTGGTGATG	42
miR-130a	CAGTGCAATATTAAAAGGGCATT	5
miR-130b	CAGGGCAATAATGAAAGGGC	3
miR-130c	CAGTGCAATATTAAAAGG	7
miR-1321	CAGGGAGGTGGAGTGTGA	52
miR-1322	AGATGATGATGATGATGCT	640
miR-1323	TCAATACTGAGGGCCACTTCTTCTC	3
miR-1328	GAGAGAGAAAGGAGAACGA	291
miR-1329	TACAGGATCAGGTTGACGAAT	1
miR-133	TTGGTCCCCTTCAACCAGCTG	7039
miR-1331	GTGGTGGGAGGTGGTGGTG	137
miR-133-3p	TTGGTCCCCTTCAACCAGCTGT	7277
miR-1335	GGCTTGAGGTGAGGATCACT	566
miR-133a	TTGGTCCCCTTCAACCAG	7079
miR-133a-3p	TTTGGTCCCCTTCAACCAGCTG	7017
miR-133b	TTGGTCCCCTTCAACCAGCT	7048
miR-133b-3p	TTGGTCCCCTCAACCAGC	16
miR-133b-5p	CTGCTGCAGATGGTTGAATT	1
miR-133c	TTGGTCCCTTTCAACCAGCT	27
miR-1345	GGCGAGGAGCAGGGACCTGG	1451
miR-134-5p	TGTTCGACTCTTGACCAGCAGGGG	30
miR-1346	GTGGGTTTAGGGGGGTGGGG	5
miR-1348	AGAGGAGAGGAAAGGCCCGG	85
miR-1349	GCTTGGCTGAGAGAATGGCGA	181
miR-1354	ATGATGATGATGATGCTGAGG	222
miR-1357	ATTGTGGTTCTGAGGGCC	63
miR-1358	AAGTGATTTGTTTGGGAT	13
miR-1369	TGGGCTGGAGGAGGAGGG	248
miR-137	TTATTGCTTGAGAATACACGT	12
miR-1370	GAGGAGGATGAAAATGGCA	60
miR-1371	TAATGAGGAACTTGCAGA	85
miR-1373	AGGCGCAATGAAAGTGAAAGGGGA	130
miR-137-3p	TTATTGCTTAAGAATACGCGTAG	1
miR-1378	GAAGGCTGGGTGTTCGGGTC	1361
miR-1382	GCCGTGGAAGCGTGCTGGGC	27
miR-1388	ATCTCAGGTTCGTCAGCCCATG	2
miR-139	TCTACAGTGCATGTGTCTCCAGT	1
miR-139-3p	GGAGAACTGGCCCTGTGGGA	182
miR-1399	TATAGATGGTCGATTTGG	317
miR-13a	TATCACAGCCTACTTGACGGG	158
miR-13a-3p	TATCACAGCCTACTTGACGAGG	1087
miR-13b	TATCACAGCCTACTTGACGAGTT	15418
miR-13b-3p	TATCACAGCCTTGACGAGT	8
miR-1-3p	TGGAATGTAAAGAAGTATGGAG	6589748
miR-140	ACCACAGGGTAGAACCACGGA	185
miR-1402	GAGGAGAAGGTTGGAGAATG	110
miR-1403	GTTCCATGTGAACATCAGT	1054
miR-140-3p	TACCACAGGGTAGAACCACG	177
miR-1407	AGGACTGACTGGTGAAGA	33
miR-1408	CGGGGCAGTGGAGGGAGGCG	12
miR-141	TAACACTGTCAGGTAAAGATG	13
miR-1410	AAGACGGTAGGCGTGAGTAG	26
miR-1412	AGGGTGAGAGACGGGCGCGG	17
miR-141-3p	TAAGAGTGTCTGGTAGAAGATGTGA	6
miR-1416	TCCTTAACTACACTGACAGCTGTTGC	5
miR-1419d	CCAGTGCTGGGGACGTCTA	87
miR-1421ah	AGGAGGACCTGTCGGTGGA	59
miR-1421ai	AGAGGTCAGGTGCGGTCAT	196
miR-1421z	AGGAGGTAGTGTGGTGAG	39
miR-1422g	TATGAGTGTGATGAGTTTTTTT	33
miR-142-5p	CATAAAGTAGAAAGCACAACT	1
miR-143	TGAGATGAAGCACTGTAGCT	33
miR-143-3p	TGAGATGAAGCACTGTAGCTC	27
miR-143-5p	GGTGCAGTGCTGCATCTCT	3
miR-14-3p	TCAGTCTTTTTCTCTCTCCTAT	2
miR-144	TACAGTATAGAAGGATGTTAG	7
miR-145	GTCCAGTTTTCCCAGGAATCCC	5
miR-1452	TGGAGAGTAAAGTACGAGGATATT	114
miR-145-5p	GTCCAGTTTTCCCAGTAATCCCT	1
miR-1456	GAAGGAGGAGGAGCCCGCGC	44
miR-1457	TATACAGGCTAAAAAGGGTT	4
miR-146a	TGAGAACTGAATTCCATAGATGG	31
miR-146a-3p	TGAGAACTGAATTCCATAGATGGT	30
miR-146b	TGAGAACTGAATTCCAAGGGTG	1
miR-1473	CAAGCTCGGCTCTATGGGGC	7379
miR-1474	TGTCAGACCGAGATTGTGCT	2
miR-1476-3p	TACATGTACCTGGCAGAGA	20
miR-1478	GTGGAACTATATGAGCAGCTG	3
miR-148	TGAGATGATTACAGGACTTT	382
miR-1485	AGAGGTAAAGCTGCTACTATCG	15
miR-1487	TGGCAGTGTGGAAAGTGTGG	8
miR-1491	CCTGGTGCAGATCTTGGT	842
miR-1493	AAACTTGTATGAATGGTTGGA	2176
miR-149-3p	AGCGGAAGGACGGGCGCTGCTGC	44
miR-1494	AAAGAAGGAGAGTGTTTGG	33
miR-1497d	TTGACGACATTTGTAGGTGGTGGCAT	1
miR-1498	AGAATGTAGATAAGGGAAGTCGG	20340
miR-150	ACTCCCAATCCTTGTACCAGT	2
miR-1503	GAGGAAGAACTTGCGCAA	25
miR-151-3p	CTGACTGAGCGCATTGAGGA	1
miR-152	TCAGTGCATAACAGAACT	20
miR-152-3p	TCAGTGCATGACAGAACT	6
miR-153	TTGCATAGTCACAAAAGTGA	3
miR-1538	CGGCCACGGCTGCTGCCT	3
miR-1546	AAAGGGTTTGAGAGGGGGA	17
miR-1550-5p	TTGGGAGTGTTGTGCAGCA	7
miR-1553	TGTGGTGGGCGGGCAGGATG	7
miR-1562	GGATGTAGTGGAGGGGCTGT	110
miR-1574	CAGGATGATGTCAGGAGAGGTT	6
miR-1576	GCGGGCGGGCGGGCGGAC	59
miR-1579	AGTGGCGGAAGGGAGGGC	515
miR-1582	GAAAGAGGCTGAAGACAG	372
miR-1583	TGTAGGGCGGTGGGACGGTCTA	231
miR-1584	GGGGGCTGGGTGCGGGCA	447
miR-1586	CCGTGCTGTGGGGGGTGGCA	3572
miR-1587	AGGGATGGGCTGGGCTGGGCT	17
miR-1589	ACAGCCTCTGCTGGAATCGTATTT	1
miR-1594	CTGATGGGGATTGGGTTGGGGT	33
miR-1599	CAGGAGGAGGAACAAAAAAAA	31
miR-15a	TAGCAGCACGGAATGGTTT	7
miR-15b	TAGCAGCACATCATGGTTT	3
miR-15c	TAGCAGCACATCATGTTTT	1
miR-1-5p	CCGTGCTTCCTTACGTGCCATA	356
miR-16	TAGCAGCACGTAAATATTGG	5
miR-1606	AGGGGAGCAGACAGAACAGCGA	6
miR-1607	AGGGGCGGAAGGGAGGGC	6938
miR-1609	ATGGCGAGGCTGGGCTGGTTT	3
miR-1610	TGGCTGTGGCGGAACGGCGTG	2
miR-1612	GTAGTGAAGAGGAAGCTGACTGGG	58
miR-1622	AAGAATGATGAGTAGCTGATG	49
miR-1623	GAGGCACAGGAGAGGCAGGA	19
miR-1626	GTCTGGAAGTTCCCTGAGGATGTG	1
miR-1630	AAGAGGAACTGAAGCAGACA	108
miR-1636	TGAGGGATGGCGGGGACG	31
miR-1637	TGATGTGCTGTGGAAGGGA	11
miR-1644	TCTTGTTGTGTCCATGGCGTGTGCT	25
miR-1649	TATCGGAAGGTGCGGCTG	143
miR-1654	GCAGGTGGAGGAGCTGAG	122
miR-16-5p	TAGCAGCACGTAAATATTGGCG	5
miR-1667	AACACTGATGTCAAGATTTCAC	5
miR-1669	GTGGGCGGCAGAGCAGCAA	4088
miR-1676	AGAGTGACGTGAGGTGGAATGT	9
miR-1677	TCTGCTCAGGCTGAAGTCA	4
miR-1680	GAGGCAGATCGAGGAGGCTGA	1377
miR-1682	TGGGTCAAGATGGAGTGAGAGCTG	4
miR-1688	TGAGCATGTAGTTGATAATGATGA	5
miR-1692	CTCGATAGCTCAGTTGGTAGAG	171
miR-1693	GAAAAGGATGAAGATGGTG	118
miR-1694	AGAGGACGAGGTGCAGGGA	13
miR-16b	TAGCAGCACGTAAATATTGGAG	3
miR-16c	AGCAGCAGCAGAACTGGAG	8
miR-1704	AAGCAGATGATGTGGACA	37
miR-1706	TGTGAGGTGGAATGGGTTC	5
miR-1713	CCGAGAGGGAAGAACAGCGGCGA	15
miR-17-1-3p	ATTGCAGTGAAGGATGTGG	13
miR-1716	GCGGGGCGGCGGAGCTGGGCCT	2
miR-1718	AGAAGGACAAGGAGCGGAG	95
miR-1719	ACAAGAATGATGAGTAGCTGATGA	7
miR-1721	AGAGATGGTTGTTCTGGTG	5
miR-1725	TGATGATGATTTAGAGCTGCT	24
miR-1732	CTAGCGCCTGCTGTCGGGCTG	102
miR-1737	CAACACTGTCTGGCTCGGTGA	4
miR-1749	AATAAAACTGAACTGGAT	5
miR-1755	TCGCAGATGAGCTTGGCATG	267
miR-1759	TCGGGTAGGGGATGAGGTGT	109
miR-1767	AGGAGGAGGAACAGCAGC	368
miR-1770	GCGGGGGAGGAGGGACGGAGG	70
miR-1776	AGGGTGAAAGGAGACTGTCT	44
miR-1777	AGTGGGCGGTGGCGGGCGGC	68
miR-1777a	TGGGGGACGGTGGGGGGCGG	6
miR-1777b	GGAGGACGGTGGGCGGCGGG	99
miR-1778	AGGGATGAGAAATGGCTGC	4123
miR-1787	TGTGGTTTACGGAAGGGGAATA	2
miR-1788	CCAGGCAGCTAAAGCACCC	6
miR-1788-3p	GCCGGAGCGAAAGCGAGTCTG	3
miR-1789	TGTGTGTTTACTTGCGGCTGAAGTG	5
miR-1790	GGGTGGGGGCAGTGGGGG	40
miR-1796	GAGCTGAAGGAGGGCGGA	87
miR-1813	TTTTGGCTGCAAGAAGAG	19
miR-1814	TAGGTTGGTTGGTTTGGTTT	15
miR-1819-3p	TAATGATTGACGTGATGGA	102
miR-181a	AACATTCAACGCTGTCGGTGAG	18
miR-181a-3p	ACCATCGACCGTTGACTGTAC	1
miR-181a-5p	AACATTCAACGCTGTCGGTGAGT	15
miR-181b	AACATTCATTGCTGTCGGTGG	12
miR-181b-1-3p	CAGTCAGTGAACATGAATGC	2
miR-181b-5p	AACATTCATTGCTGTCGGTGGGT	11
miR-182	CTTGGCACTTGTAGAAATGCAT	333
miR-1822	GAGCTGCCCGATGAAGGGCTGT	2
miR-1827	TACGAGGCAGTAGATAAT	35
miR-1829b	AGGACTTCTGATGGTTGTA	5
miR-182c	TGGCACTTGTGGGATTTGTTTGA	2
miR-183	AATGGCACTGGGAGAATTCACGG	1
miR-1834	TGAGATCAACAAAAGCTC	4
miR-184	TGGACGGAGAACTGATAAGGG	116214
miR-1840	ACAGTGAGGGCCTCAGCG	3
miR-184-3p	TGGACGGAGAACTGATAAGGGC	112243
miR-1844	GGAGGACTAGGAGGGGCTGAG	45
miR-184b	TGGACGGAGAACTGATAAGGA	17900
miR-187	CGACCTGCAACAGAGGACAT	55
miR-187-3p	TCTGTAGTTTGTGTTGCAGCAACGG	1
miR-188-5p	CATCCAGCAGGGTGGAGGG	73
miR-1894-3p	GAACAAGAGGAAGGGTGAGGGAG	60
miR-1894-5p	CTTCCCTACCACCTGCCTTACTG	1
miR-190	AGATATGTTTGATATTCTTGGTTGT	6816
miR-190-3p	ATTAGATATCAAGCCAATATTCCT	1
miR-190-5p	AGATATGTTTGATATTCTTGGTTG	7317
miR-1907	TAGCAGCAGAGGACTGGAG	34
miR-1909-5p	TGGTGCCGGTGGCTGCGTG	31
miR-192	ATGACCTATGAATTGACAGCC	506
miR-192-3p	CCTGTCAGTTCTGTAGGCCACT	1
miR-192-5p	TGACCTATGAATTGACAGCCA	528
miR-1926	AGGAAATTAAAGCAATAGG	103
miR-193	TACTGGCCTGCTAAGTCCCAAG	1398
miR-1932	GTGCGGACAGCGGTAGTGGCGG	3394
miR-193-3p	TACTGGCCTGCTAAGTCCCAAGT	1048
miR-1934-3p	AGGAGGTGGGGCTGGTGA	51
miR-194	TGTAACAGCAACTCCATGTGGAA	2
miR-194-3p	CCAAGTGGGAGAATGCTGTAGCTT	1
miR-194-5p	TGTAACAGCATCTCCATATGGA	1
miR-1947-5p	AGGACGAGTAGCGAGGGCCTG	9
miR-1951	GAAGGGAGATGGTGTGGCAA	34
miR-1957	AGTGGTAGAGCATTCGACT	124
miR-1958	TAGGAGAGTGGGAAGCAGAGT	226
miR-1961	GATGGTAGTAGGTTGAGAA	26
miR-1966	GAGGGAGCTGGCTCTGAGAGAG	7
miR-196b	TAGGAGTCTTAGGTTGTTGG	36
miR-196d	TAGGAGTCTTAGGTTGTTGGGG	36
miR-1971	GTAAAGGGCTGGGCAGATGC	2
miR-1973	AGGGCAGAAGGTAGCATA	27
miR-198	TGGTCTTAGAGGGGAGAAGG	2
miR-1982-5p	TTGGGGGACCTGGGGAGGT	9
miR-1989	TCTTGTCAGTGATGCCTTC	40
miR-199	ACAGTAGTCTGCACATTGGTT	82
miR-199-3p	ACAGTAGTCTGCACATTGGGT	2
miR-1999	TGATGTAGCCAAAGCTTGGAGTGCA	7
miR-199a-3p	ACAGTAGTCTGCACATTGGTTA	88
miR-199a-5p	CCCAGTGTTCAGACTACCT	7
miR-199b-3p	TCAGTATTCTGCACCTTGGTT	1
miR-19b	TGTGCAAATCCATGCAAAACT	2
miR-19b-3p	TGTGCAAATCCATGCAAAACTGA	2
miR-1a	TGGAATGTAAAGAAGTACGG	835
miR-1a-2-5p	ACATACTTCTTTATGTACCCATA	1
miR-1a-3p	TGGAATGTAAAGAAGTATGTAT	200798
miR-1b	TGGAATGTTAAGAAGTATGG	627
miR-1b-3p	TGGGATATAAAGAAGTATGG	959
miR-1c	TGGAATGTAAAGAAGTATTGA	83972
miR-2001	GTTGTGACCGTTATAATGGGCA	70
miR-200a	TAACACTGTCTGGTAACGATGTT	12
miR-200a-3p	TAACACTGTCTGGTAACGAT	12
miR-200b	TAATACTGCCTGGTAATGATGAT	8
miR-200b-3p	TAATACTGCCTGGTAATGATGCA	2
miR-201	CACTCAGATGAGCCAGTTGTTC	25
miR-2011	CCAAGGTGTGCTGTGAGGAA	8
miR-2013	TGCTCATGGTGTAGTGGTT	676
miR-202	AGGACATAGAGGAGGGAAAA	21
miR-202.1	AGAGAAGATCGGCATGGGAA	12
miR-203	GTGAAATGTTTAGGACCACTTG	32
miR-2031	TAGGATCTATTTTGGTACT	14
miR-2033	AGCTAATGTGGACGAATC	59
miR-203-3p	TGAAATGTTTAGGACCACT	36
miR-203a	GTGAAATTTTCGGACCGCGG	50
miR-203b	TGAAATGTTCAGGACCACTT	18
miR-2040a	TTTGTTCGATGACTGCCCCGACAG	26
miR-204-5p	TTCCCTTTGTCATCCTATGCCT	2
miR-205	TCCTTCATTCCACCGGAGTCT	6
miR-2054	TGTACTGATAAATTTTATATTATT	3
miR-205-5p	TCCTTCATTCCACCGGAGTCTG	6
miR-206	TGGAATGTAAGGAAGTATGG	2963
miR-206-3p	TGGAATGTAAGGAAGTGTGTGG	3303
miR-2065	TGGTCAGAGATGGATGTTGA	2782
miR-2066	AGGCAGCTGTGCAGGGGTGA	3
miR-2067	AAGCGAAGTAGGCAATGGTG	4
miR-2070	TTATCCACAGGCACTACAATGT	2
miR-208	AGAAGAGTAGAGCAAAAAGC	22
miR-20a	TAGTGTTATAGTAGCAGG	78
miR-21	TAGCTTATCAGACTGGTGTTG	116
miR-210	CTTGTGCGTGTGACAGCGGCTAT	8
miR-210-5p	AACCACATGCTCACCCACACTG	7435
miR-211-3p	TGCAGGACAGAAAGGGGGGC	4
miR-212	TAACAGTCTACAGTCATGGCTAC	1
miR-212-5p	ACCTTGGCTTTAGACTGCTTT	1
miR-2126	AGCGGCGGAAGGTAGGGCA	204
miR-2127	CGGGAGGGAGGGCCGGCGG	627
miR-2136	TGGGTGTTGACGCAATGTG	265
miR-214	TACAGCAGGCACAGACAGGCA	15
miR-214-3p	TACAGCAGGCACAGACAGGCAGT	10
miR-215	ATGACCTATGAATTGACAGCCA	516
miR-2159-3p	GAGCTGCCCAATAAAGGGCTGT	1
miR-2161	TGTGGTAGTAGTAGAGGTA	37
miR-217	TACTGCAATTAGGATTATTGGAT	17
miR-2170	ACAGTGAAGTTTGTGGGA	2478
miR-2180	TGGAATGTGGATAGATGTT	264
miR-2187	TTACAGGCTATGCTAATCTATG	2
miR-2188	AAGGTCCAACCTCACATGT	5
miR-219	AGAATGTGACTGGAATGGT	9
miR-2190	GGCCCGTCCGGTGCGCTCGGATCCC	39
miR-2192	AATGAAAGTGACGGAGAC	81
miR-219-2-3p	TGAATTGTGCCTGGACATGT	2
miR-219-3p	AGAATTGTGCCTGGACATCT	2
miR-219-5p	TGATTTGGCCAAAGCATTCTTG	20
miR-2197	AAGATTGACCATATGGTAG	30
miR-22	AAGCTGCCAGCTGAAGAACTG	136
miR-2206-3p	AACCTGGTTGATCCTGCC	1236
miR-2207-5p	TGTTGAATGAGAGACTGTGTAATG	10
miR-2209b-3p	AGAGATAGCGGTTGTGGTGA	9
miR-221	AGCTACATTGTCTGCTGGGTTT	34
miR-2211-3p	TCTGTGTAGAATTTAAGAAGAGAA	2
miR-221-3p	AGCTACATTGTCTGCTGGGTTTC	38
miR-2214-5p	ATCGGTGCGAGTCAATGG	111
miR-221-5p	ACCTGGCATACAATGTAGATTT	5
miR-2218a-3p	AAGGACGAAAGTGTAGTTTAGTA	4
miR-2218b-3p	AGATTGTAGTTTGTAGTGGCGA	867
miR-222	AGCTACATCTGGCTACTGGGTC	68
miR-222-3p	AGCTACATCTGGCTACTGGG	52
miR-2226	AATGACACAGAGGAACGGAAGGA	79
miR-2227	GTGGCAGTGTAGTAGCGGG	7
miR-222b	TAGCTCACACTCTGAATGCTGGGACA	6
miR-2238b	AAGGAATCGAGTGGATGAG	18
miR-22-3p	AAGCTGAGAGGAAGAACTG	37
miR-2243	TTAGTAATGAATGGTCTTTGGATG	3
miR-2253a	CATGCACTGCTGGAAGGATTC	63
miR-2284c	AGGGTTCGTTTTGGTTTT	4
miR-2284f	AAAGGTCGTGCCGGATTTTC	7
miR-2284l	AAAGTGGTTTCGGGTTTT	2
miR-2284m	GACATTGTTTGTCGGGTTTT	60
miR-228-5p	AATGGCACTGCAAGAATTCACGG	4
miR-2288	AGGTGAGGTGTGTGGGTA	15
miR-2292	GATCTGGATTGAGGGAGGTA	2
miR-2295	CTTGGGGTGGAGAAGGTTCT	7
miR-2298	TACTATGTTGTTGTTGTA	14
miR-22a	AAGCTGCCAGCTGAAGAACTGT	153
miR-2300b-3p	GGGAGACAGAACTATGCTAAGGCAA	6
miR-2303	TCTGAATAGGGCGACTGAG	6
miR-2304	CGGTGTGTGAGGTTTGTGTGT	199
miR-2305	GGGGGTGGAGGAGGAGGGG	247
miR-2315	TAGCAGAATTTTTGAGATACT	29
miR-2325a	GGTTTTGTGTTGTGTTTTTTTT	3
miR-2325b	AGGTGTTTGGTTTGAGTGGTT	18
miR-2330	GTGGGCTGGGCAGGGGAGCTGG	7
miR-2335	AGTGATGATGATAACTGAT	129
miR-2338	AGGGGCTGAGGAAGGGGCTGCG	32
miR-2344	GACGACTGGATGGCGGATGCTGTGTT	28
miR-2348	TGGGCGGTGATGGAGCGGCC	372
miR-235	TATTGCACTTTCCCCGGCCTAG	1447
miR-235-3p	TATTGCACTTTCCCCGGCCTA	2682
miR-2354	TAGTAGGTTGTGTGGTTTCAG	54
miR-2355-5p	ATACCAGATACATCGACAA	652
miR-236	TAATACTGTCAGGTAAAGAGATA	61
miR-2368	AGACGGTGCCTGGTAACT	32
miR-2369	GAAGGTAGTGAGGTTTTTTTT	5
miR-2371	TCTATTTTGTCGGTTTTT	2121
miR-2374	CGGGGCGGGGCGAGGCGGG	37
miR-2377	ACTGCACAGACTGGTTCA	172
miR-2378	GTGGGTTGTTGAGAAGGG	20
miR-2379	AGGCTGCGGGAAGATGTTTTT	3
miR-2380	GTGCCTGATTTAAAAGGGTA	4
miR-2383	AGGAGTGATGACGCTGACCA	9
miR-2384	AATGAATGGACGGATGGATGG	168
miR-2385-5p	TGTGGCTAGTGGAGACGTT	10
miR-2388	TCGAGAAGCTGGAGAGGA	286
miR-2389	AGGGAACTCGGGAGCGGG	7771
miR-2392	TGTATGGGTTGTGAGAGGTG	88
miR-23a	ATCACATTGCCAGGGATTTCCA	13
miR-23a-3p	ATCACATTGCCAGGGATTTCC	13
miR-23a-5p	GGGGACCTGGGGAGGTATTT	4
miR-23b	ATCACATTGCCAGGGATTTCCAC	12
miR-2-3p	TATCACAGCCAGCTTTGATGTTT	180
miR-24	TGGCTCAGTTCAGCAGGAACAGT	2
miR-2401	AGAGTTTGTGTCCTCGGGCG	6
miR-2406	AAGGGAAGAGAATCAGGATT	33
miR-241	CAGAGGAAGTTGCAGAAATG	44
miR-2414	TGTGTTTGGAGGTGGTGTTA	27
miR-241-5p	TGAGGTAGTGACGAGAAATA	136
miR-2421	TTTTTTTTTGTTGGGTTT	9
miR-2423	TTGTTGTTGTTGTTGTTTTT	24
miR-2424	AGACTTGTATTCTGATGGCT	13
miR-2428	TGAGCATAGAGTGGGCGGAGGT	8
miR-2436-5p	CTGCGAAGCTGTGGAGGGCG	10
miR-2439	TGTGAAGACAGGTGGGCAGA	9
miR-24-3p	TGGCTCAGTTCAGCAGGAACA	3
miR-2441	CGGACAGGACAGTAGGTAG	335
miR-2442	ACGAGTCAGGGTGTTGTGGGCGGCA	327
miR-2449	TTGGCAGGAGAAGGAGGGC	41
miR-2450a	TGGGAACTAGAGCTGTGCATGTG	5
miR-2451	AGAGGTACTCTGGAGAGGA	16
miR-2455	TCTGTGCTCGGAGGCGGA	5
miR-2458	AGGAAAAGAAGCTGGTGT	56
miR-2462	AGAGGATTGGTGTAATGGTAG	15
miR-2467	GAGGGCAGTGAGGACAGGTG	20
miR-2467-3p	AGAGAGGCACAGGAGGCTCAGG	6
miR-2468	TAGGAAATGGAAGATGTGGCA	6
miR-2476	TCCCGTGTGGTCTAGTGGCTAG	1236
miR-2478	ATCCCACTCCTGACACCA	45
miR-2480	ATATGATTGTTTGTGATGAC	6
miR-2482	GAGTTTTCTTTTCTGTTTA	31
miR-2487	CTCCAAGGGAGGGCCGGCGG	265
miR-2489	AAATGCAGGGGAGATATTT	4
miR-249	TACACAGGAATTTTCGAGGCGTTGG	6
miR-25	CATTGCACTTGTCTCGGT	6
miR-252	CTAAGTAGTAGTGCCGCAGGT	493
miR-252-5p	CTAAGTACTAGTGCCGCAGGAG	532
miR-2527	TATGGATGTGGTGAGAGAA	25
miR-252a	CTAAGTACTAGTGCCGCAGGAT	323
miR-252a-3p	CTGCTGCTCAAGTGCTTATCA	4
miR-252a-5p	CTAAGTACTAGTGCCGCAG	568
miR-252b	CTAAGTAGTAGTGCCGCAGGTAA	475
miR-253	TTAGTAGAGCTTTTCGGAAG	8
miR-2534	GCCGACTTGGGTCTTGCAGGGC	10
miR-25-3p	CATTGCACTTGTCTCGGTCT	7
miR-2543a	GATGCAAGGGCAGATGGAGGAGCA	7
miR-25-5p	GGCGGAGACTTGGGCAGCTG	5
miR-256	TGGAGATGCAAAGAAGACTG	18
miR-2569	ATCGTTGTCGGGGCGGTTCT	100
miR-2571	TAGCTTATTGACTTATCCCAGCA	1
miR-2575	TGTTACTGATGGTGGTTC	167
miR-2-5p	CACAAGCGGTGGATTATGTG	348
miR-26	TTCAAGTAATCCAGGATAG	13
miR-263a	AATGGCACTGGAAGAATTCACGG	7981
miR-263a-5p	AATGGCACTGGAAGAATTCACGGG	7375
miR-263b	CTTGGCACTGGAAGAATTCACAG	139
miR-263b-3p	GTGATATCTCCGTAATGCCATAT	20
miR-263b-5p	CTTGGCACTGGAAGAATTC	138
miR-265	TGTGGAGGAAGTGGTGGTAG	263
miR-266	AGGCAAGACTTTGGCGTA	29488
miR-2686c	TAAGATGTTCATTAAGCTGTAGGTAT	15
miR-2690	TGTGGAAAGTGAGCAGTGTGG	10
miR-2696	AGGGTTTGTAGGTGGCATG	128
miR-26a	TTCAAGTAATCCAGGATAGGC	11
miR-26a-5p	TTCAAGTAATCCAGGATAGGCT	11
miR-26b	TTCAAGTAATCCAGGATAGGTT	6
miR-26b-5p	TTCAAGTCATAGGAAGGT	91
miR-270	GGAAAGATGTAGCAGGTGGCAG	10
miR-2717	AGGACGACGTGGGATGCGTATG	159
miR-2718	CCAGACGCTCGAGGATGTCCT	323
miR-2720	TGACTAGAGGACTACTCATCC	12058
miR-273	GCAGGTATGTGTCGGCTG	113
miR-2731	TGCGAGACATGGGTAGTGA	72
miR-2733g	TCAGTGGGCGCTGCAAGATTG	6
miR-2733h	TCATGGGTGTAGTGTATGATCG	94
miR-2734	TTTGTGTTGTCTGGTGCGC	4
miR-275	TCAGGTACCTGATGTAGCGC	99418
miR-2753	TCAAATGGAAAGAAGTATGGA	417
miR-275-3p	TCAGGTACCTGATGTAGCGCGCG	99274
miR-2754	TCTGATCATTGACTGGAATAG	1
miR-2759	TGGAAGATCAAAGAAGCGAA	4
miR-276	TAGGAACTTCATACCGTGCTC	34461
miR-2765	TTGGTAACTCCACCACCGTTGG	2582
miR-276-5p	AGCGAGGTATAGAGTTCCTA	2496
miR-276a-3p	TAGGAACTTCATACCGTGCTCT	35464
miR-276b-3p	TAGAAACTTAATACCGTGCTCTTTT	406
miR-276c	AAAGGAACTATGAGAGACAGGTGGA	1
miR-277	AAATGCATTTTTGGATCG	3
miR-2779	TCGTATCCGGTTCGAAGGACCA	290
miR-277a	TAAATGCATTGTCTGGTATGTCA	7617
miR-277c	AAATGCATTGTCTGGTATGTCAT	7403
miR-277d-5p	TGTTGAGTTGAGTATGTGCATTTTG	3
miR-278	TCGGTGGGATTATCGTCCGTTT	308
miR-2780a	GAAGGGTGTGAAATGAAGACGTTTT	3
miR-2781	TACAAGAAATGGTGATTGAAGGAG	7
miR-2782	ATTGCTGTAATAGAAATTGGCA	3
miR-2783	CGGGCAGGGTGTTGTGGGCG	24463
miR-2788-3p	CAATGCCCTTGGAAATCC	15
miR-279	TGACTAGAGGACTACTCATCCA	12446
miR-279-3p	TGACTAGAGATTCACACTCATCAA	4639
miR-279a	TGACTAGAGGACTACTCAT	12181
miR-279b	TGACTAGATCTACACTCATCA	13373
miR-279c	TGACTAGAGTCTCACTCATCCA	1974
miR-279d	TGACTAGAGATTCACATCCT	19
miR-279d-3p	TGACTAGATCCATACTCATCTA	8287
miR-27b-5p	AGGATTAGCTAGTTGGTGAG	115
miR-27d	TATCACAGTGCTAGTTACCTTCA	1
miR-27d-3p	TTCACAGTGGCTAAGTTC	4
miR-2808c	TGGCCGGTAGATTAGCAAACA	106
miR-281	AAGAGAGCTATCCGTCGAC	43513
miR-281-1-5p	AAGAGAGCTGTCCGTCGACAGT	6
miR-2812	CAGGCTGTAGTTAAAGCT	13
miR-281-2-5p	AAGAGAGCTATCCGTCGACAGT	44159
miR-281-3p	TGTCATGGAGTTGCTCTCTTT	21
miR-2816	CTGGAGTGAAGGGAGAGTCG	16
miR-282	TAGCCTCTCCTCGGCTTTGTCTT	151
miR-2820	AGAAGATGGAAAATGAATA	14
miR-282-5p	TAGCCTCTCCTCGGCTTTGTCT	160
miR-283	AAATATCAGCTGGTAAATTT	1809
miR-2831	TAAAACAAAGCATTGTGATGGA	140
miR-2833b	AGAAATTGGAAAGACTTT	16
miR-283-5p	AAATATCAGCTGGTAAATTTGG	1699
miR-2840	AGGAACTGGAAGAGAGGA	204
miR-285	TAGCACCAGTGGATTCAGCATT	29844
miR-2851	TTGATGACTGGTATGAGAAGA	538
miR-285-3p	TAGCACCATTTGAAATCAGTGC	142
miR-2857	TGATGGTGGACACATATGAGAACAG	5
miR-2861	GAGGACCTGGCGATGGGCG	12
miR-2881	AGGGGCGGGGCGGGGCTGGTG	6
miR-2885	CGGCGGCAGCGGCGGCGGCTGG	8
miR-2888	GGAGGGCGTGGGGGGTTG	488
miR-2893	TGTGGAGGAGAATGACAGGGGA	29
miR-2899	AGGCGGGCCAGGAGGAGGGA	18
miR-2900	AGGGCTGGCGGCGAGGAG	13
miR-2904	GCGGATCTTCGGTTGGCCT	38
miR-293-5p	AGCAACTGGTGACATTTTG	67
miR-2944a-3p	TATCACAGTGTTAGTTACCTTCA	948
miR-2944c-3p	TATCACAGTCCTAGTTACCT	5194
miR-2946	ATAGTACGGAAGAGAATGGGG	18
miR-2956	TAGGAAACACACGCTGTATTGAGTA	4
miR-2962	AGGAGGAGGAAGAGGAGGAGGA	2663
miR-296-3p	GTCGGGTTGGGTGGTAGCGATCTCC	10
miR-2966	CGGGGCGGGACGGGACGGGC	28
miR-297	ACTGTAAGTTGGATGTGCATG	3
miR-2973	CATGGGATAATGGAATAGG	1157
miR-2974	GGCGGGCTGGGCGGGCCAGGG	10
miR-2975	GAAGAAGGTGTGGCTCCAT	339
miR-2976	GCGGCGCGGAGCACGGGG	532
miR-297a-5p	ATGATGTGGCTGTGCATT	8
miR-298	AGTAGAAGCAGCGAGGTCTCCC	733
miR-2980	GTAGCACTGGAGGATGAGCA	13
miR-2981	CGCTGGCCGGGCGTGGCGCG	875
miR-2982	TGTGGAGGGAGGGTGGAG	260
miR-2989	GCCGTGATGAAAACTACTG	1
miR-2993	CCGACCGTGGAGAAAGGCAG	151
miR-2997	AGGCAGATTGGACATGTT	12
miR-29a	TAGCACCATTTGAAATCAGTTT	111
miR-29b	TAGCACCATTTGAAATCAGT	146
miR-29b-3p	TAGCACCATTTGAAATCAGTGCC	142
miR-29c-3p	TAGCACCATTTGAAATCGGTTA	5
miR-2a	TATCACAGCCAGCTTTGATGAGCG	4682
miR-2a-2-5p	CCTCATCAAGTGGTTGTGATA	1
miR-2a-3p	TATCACAGCCAGCTTTGATGA	7058
miR-2b	TCACAGCCAGCTTTGATGAGCA	2552
miR-2c	TCACAGCCAGCTTTGATGAGT	810
miR-2c-5p	CTGTAGTCAGAGTTGGAGTT	20
miR-2d	TATCACAGCCTACTTGTCGAGTT	2
miR-3002	TAGTAGATTAAAGATTGTGGGCATG	5
miR-3003b-3p	TTAAATGATGCGAACTGGAT	8
miR-3004	AACTATTGTTTGGTACTGG	83
miR-3018	AAAGTAGAAAGATGGAAGGTG	56
miR-301b-5p	GCCTCACAATGTTGCCCATAC	379
miR-3022	TCTCTAATATAGACGTCGGGGAA	1
miR-302d	TAATGTGCTTCCAAGTTTAGTTGCA	1
miR-303	TCTGGCATTAGAGAAGCTATTT	17
miR-305	ATTGTACTTCATCAGGTGCTCGG	9120
miR-3052	TGCTTCTTTGCTGTAGATGATGGCTG	25
miR-305-5p	ATTGTACTTCATCAGGTG	9824
miR-306	TCAGGTAGTGGATGAGCCTCGGCAG	8
miR-3064-5p	ACGGCTGTGGTGTGTGCAA	15
miR-3065-3p	TAGCATCGCTGGATAGTGTTGGGG	1
miR-306-5p	TCAGGTACTATGTGACTCTGCAA	172
miR-306a	TCAGGTACTATGTGACTCTGCA	224
miR-307	CACAACCTCCTTGAGTGAGTGAA	381
miR-3074-5p	TGTTCCTGCAGAACTGACCA	1
miR-3075-5p	TGACTGGGGAGCCAAGGA	8
miR-307-5p	ACTCACTCAACTTGGATGTG	64
miR-3078-3p	TTGCTGGGGACGTCTAGG	1032
miR-307a-3p	TCACAACCTCCTTGAGTGA	386
miR-307a-5p	ACTCACTCAACTTGGATGTGAT	64
miR-3082-5p	GAAGACTGTGTGTGTGTGTGTGTG	77
miR-3087-5p	CGGTCAGGGCAACAGTGAG	696
miR-309	TCACTGGGTCGAAGTTTCATA	1
miR-309a-5p	AGAGGGAACTCGATGTCGGCT	18
miR-30a-3p	CTTTCAGTCGGATGTTTGCAGC	7
miR-30b-3p	CTTTCAGTCGGATGTTTGCAG	9
miR-30c	TGTAAACATCCTACACTCTC	4
miR-30c-5p	TGTAAACATCCTACACTCTCAGC	4
miR-30d	TGTAAACATCCCCGACTGGAAGC	7
miR-30d-5p	TGTAAACATCCCCGACTGG	4
miR-30e	TGTAAACATCCTTGACTGGAAGC	4
miR-30e-5p	TGTAAACATCCTTGACTGGAA	4
miR-31	AGGCAAGATGTTGGCATAGCT	3
miR-310	TATTGCACTCCCCGGCCTAT	6
miR-3100-3p	CTGTGACTCACCACGCCTCGCCAGC	1
miR-3103-5p	GGAGGGAGGAGTGGTGTTG	44
miR-3104-5p	CAGGGGGCAGGAGCTGGAGCCT	2
miR-3105-5p	AGTGCAGCCCTAAGCAGGT	101
miR-310-5p	GGGCGGGACGTGTTCATGCTGTA	6
miR-3106-5p	TGGCTCATTAAATCAGCTA	1869
miR-311-3p	TATTGCACATTCACCGGCCTGA	1
miR-3115	ATAGGGGTTTATAGTGTT	3
miR-3125	AAGAAGAAGCTGTGGAGG	108
miR-3126-5p	TGGAGGGAAAGATGAAGAAGCA	205
miR-313	TATTGGCACTTTACACAGTTTA	1
miR-3130-3p	GAGCACCTGGAGACTGGGTTAA	59
miR-3135a	AGCCAGGCTGACGAACTGCACGTG	1
miR-3135b	GCTGGACAGTGGAGTGGTG	31
miR-3138	TAGTGGCAGGGACGTAGAGGGGT	1331
miR-3141	GATGGGCTGGAGGAGGAGGGA	88
miR-315	TTTTGATTGTTGCTCAGAAGG	16204
miR-3150b-3p	GAAGATCGTCGAGGTTTG	14
miR-3153	GGGGAAAGCGGTTGGAACATT	2
miR-3154	AGAAGGGGACGTGGGCGAGCAGA	9
miR-315-5p	TTTTGATTGTTGCTCAGAAGA	1096
miR-31-5p	AGGAAGTGCGGGCATAGACT	33
miR-316	TGTCTTTTTCTGCTTTGCTGCCG	545
miR-316-3p	AGGGAAAGGGAAAAAAGGGGTA	16
miR-316-5p	TGTCTTTTTCTGCTTTGCTGC	539
miR-3168	AGAGTTCTACAGTCCAGATC	12
miR-317	TGAACACAGCTGGTGGTATCTCA	10095
miR-3173-3p	AAAGGAGGAAGAGGAGGCTA	505
miR-317-3p	TGAACACAGCTGGTGGTATCA	211
miR-3178	GGTGGCAGCGGTCGGATCG	6
miR-318-3p	TCACTGGGCTTTGTTTATCTCA	2
miR-3188	AGAGGCTGTGGTGCGGACGGGG	10
miR-3189-3p	CCCTTGCGGGCGGTGGGGTAG	309
miR-3195	CGCGTGCGGGACCCGGGTT	8
miR-31a	AGGCAGATGTGGATAACTG	10
miR-31b	GGCAAGATGCTGGAGAAGCT	19
miR-320	GAAACGGGTTGAGAAGGTGA	9
miR-3201	GGGAGGTAGTGACGAAAAAT	37076
miR-3207	GTGTGAGGCGTAGGGAGG	34
miR-320b	GCTGGTGTTGAGAGGTGCT	15
miR-320d	ATAGCTGGTTTGAGAGGA	39
miR-320e	AAAGGCTGTTGAGAAGAG	44
miR-32-3p	AATTTGTGTGTGTGTGTT	42
miR-324-3p	ACTGCCCCGGATGATCTGCTGG	16
miR-3247	TTACAATTGTAAAGAGCTGAGGGTT	4
miR-327	ACTTGAGGGGGTTGAAGGAT	8
miR-3280	TGAACTTCTCGGCTTGGTCATGGTT	4
miR-328a	TGCCCTCTTTCCCTTCCGT	20
miR-329a	AGAGTTTTCTTTTCTGTTT	29
miR-33	ATGCATTGTCGTTGCATTG	11782
miR-3335	TACCGTTGTCCGCACCGCTTTC	69
miR-3339	TAGACTTTTTAGATTGGTCT	13
miR-33-3p	CAATACAACTTCAGTGCAAGCT	1
miR-3354	TCAATCAGGAACAGTACAGGG	6
miR-33-5p	GTGCATTTGTCGCATGTT	105
miR-3365	TGAGTAGATCTACACATCAA	1
miR-3382	TCATTTTTGAGTTCTGGGTGCGAT	4
miR-33a	ATGCATTGTCGTTGCATT	11632
miR-33b	ATGCATTGTTGTTGCATTG	8
miR-33b-5p	ATGCATTGTCTTTGCATTG	5
miR-34	TGGCAGTGTGGTTAGCTGGTTGT	4492
miR-340-5p	TTAGAAACATATGAAGAACTGATT	1
miR-341	GGTCGGTCGGTCGGTCGG	12
miR-34-3p	CAGCCACTATCTGCACTGCTCC	168
miR-344i	AAAGTCGGTCCTGGCATGGA	236
miR-345-3p	CGAACTAAGGGGTCGGGAG	4
miR-34-5p	TGGCAGTGTGGTTAGCTGGTTGTG	4198
miR-3471	TGAGATCTCAACTGAAGGTATG	136
miR-3473	GATGGAGAGTGGCTCAGA	17
miR-3473b	GGGACTGCAGTGATGGCTCAGA	14
miR-3483-5p	AGCCTGGATGCTGAGGACAT	2
miR-3486-5p	TCTCTTGTGTTGATTGTTGAT	1
miR-3488	GCTCGGTAGCTGAGTTGG	15
miR-3490	TTTGGGGTTGTAGGGATA	200
miR-3494	GACAAAGACTGACGCTCAT	33
miR-3498	AGACAGTATGAACATGGA	26
miR-3499	TCTAAATCCGTGCTGGAGATTTCATA	2
miR-34a	TGGGCAGTGATGGAACGGCCGTTT	1263
miR-34b-5p	GAGGCAGTGTCCTTAGCTGATG	5
miR-3500	AGAGATGTTGGTAGATGT	27
miR-350-5p	AAAGATGATGGCGCTTTGAG	242
miR-3506	AGGAGGATGACGACGATG	123
miR-352	TGGAGTAGTAGGTTGTATAGTA	13753
miR-3524	AAGAATGCAGAATGGTGAG	8
miR-3526	TGAAGATGAAGATGATGAT	113
miR-3527	CCTACGGGCGAAGCTGTTGT	349
miR-3533	AAGTATGTGATGATGGATAT	131
miR-3539	AGAGGAAGACTGATGGTGT	70
miR-3540	AATGGAAGAACAAGGCCTGG	2
miR-3555	GAACGAGACAAGTTGCAGCT	5
miR-3562	TGGGGAGTGGCTGGCTGGA	40
miR-3564	TGGGAAGATGGATAGAGGGATAG	10
miR-3569	GGAGACAAGCAGACTCAGG	4
miR-3573-5p	TGAAGGGCAGTGTGAAGGA	35
miR-3584-5p	GGCGAGGAGTCGAGAGGCA	34
miR-3591-5p	TTAGTGTGACAATGGTGTTTGA	1
miR-3599-5p	AAGGAGTGACACCATTATTC	1
miR-3610	GCATCGGAAGGGAGGGCCGG	1526
miR-3612	AGGAGGTGACTCTTGAGAAAGTGG	3
miR-3617	AAAGACATTGTCAGATGGG	11
miR-3622b-5p	AGGCATGAAGGTAGGCGA	36
miR-3642-5p	GTAGCGGGTCGCACGGACGA	4
miR-3645-5p	GCGAGTGAGGCTGTTCATG	4
miR-3649	GGGACCTAGTGATGTAAG	123
miR-3650	AGGTGTGTCGTGGGTCTC	5
miR-3652	ACAGCTGGAGGTATGATGGA	595
miR-3654	GACGAAGAAGCCTGAGGAA	198
miR-3656	GGCGGGTCGCAGGGGTGA	122
miR-3660	ACTGATAGTAGACATTTTGAA	1
miR-3662	AAAAATGATGAGTAGCTGATG	1
miR-3664-3p	TGCTCAGGATAAAGACAGGCAGCT	2
miR-3665	AGCAGGAGGGCGGGCGGCTG	83
miR-3666	AGTGCAAGTGGAGAATGCTGA	8
miR-3668	AAAGTTAGAGATTGTCAAAATG	9
miR-367-3p	GATTGAGATTGGAATGGA	31
miR-3678-5p	ACCGTACAAACTCTGCTGTAG	34
miR-3679-5p	GAGGAATGGAGGGAAGAGGA	110
miR-3682-3p	TGAGGATAGAGGGTGGAGGAG	24
miR-3688-5p	TAGTGTGCAAAGTCGTCTTCCATAT	26
miR-3691-5p	ACAGGATGATGAGACTGGTAC	12
miR-370	GCCCTGGTGGTGGAACTGGT	13
miR-370-3p	GCCCTGGTGGTGGAACTGGTAG	94
miR-3715	TATGGATTAGCAGAGTTAAGACCT	2
miR-3718b	AGGGACAGGAAGGGGACTGA	25
miR-3721	TCGTTGATAAGGAGGAGGAAGCAT	183
miR-3730	AGAAGAGGGTGAAGAATGGTG	40
miR-3739	GGGAGGGGGAGAGAAGCT	70
miR-3740	GGAAAGGAGAAGAGGATGAA	239
miR-3741	AGAGAGGGAGAGAGAGAGA	700
miR-3746	GAGGAGGGAAGGTATGCAGT	80
miR-375	TTTGTTCGTTTTACTTGGGAT	478
miR-3751	AGGGTGGTGGTGGAAGCAGG	19
miR-3761	TCGATTCCCGGCCCTCGTGTG	23
miR-3765	AGAAAGAAAAGGAATTTGAAAGA	19
miR-3767	TACTACTACTATTACTACTACT	64
miR-3772	GGATGTAGTTCAGAAGGAACGGAA	5
miR-377-5p	AGGAGGTTGCCTTTGTAGAATC	2
miR-3776	AGGAGAGGTGGAAGAGAAGG	257
miR-3780	ACTACGACATCGAACTGAC	136
miR-378b	ACTGGACTTGTAGAGGGAGA	19
miR-378d	TGGACTTGGAGTGGGAAA	7
miR-378e	GAACTGGACTTGGAGTGGA	44
miR-378i	ACTGGACAGGAATAGAAGA	26
miR-3792	GAGTGAGAGAAAGGAGAACGA	318
miR-379-5p	TGATAGCACTATGGAACAAGTACGC	25
miR-3803-5p	GAAGAAAGAATGGAGGTA	119
miR-3805a-5p	AGAGTCAATGTGGGCGTA	5
miR-3813-5p	TTTCTGCTTTCTTTTCGGCTTTT	31
miR-3817-5p	GGGGGTGTGGTGTAGTGGTAT	73
miR-3825-3p	ACCGTGGAGAAGACCAAG	55
miR-382-5p	GAAGTTGTCGTGGTGCAGTCGG	3
miR-3828-5p	TGTGATGTGCAGGATAGGTG	944
miR-383	AGAAGAACCTGATTGTGGCT	5
miR-3833-5p	GGGTAAGGTCACAGCAGGT	3
miR-383-5p	AGATCAGACGTTCTGTGGCT	6
miR-3837-3p	AAGATTGTTTGATGAAAAG	6
miR-3839-5p	CCGGAAATTGCGAGAGATGTTCG	2
miR-3840-5p	AGGGTACTGTAAGTCGTG	8
miR-3842-5p	AGGGAGGAAGAATGAGTCG	114
miR-3843-5p	AGTGTGATGTGCTTTGTG	9
miR-3850-3p	TTAGAGAGTAGATTGTTGGT	4
miR-3851b-5p	AGTTGCAGTTGGAGTAGTTATG	186
miR-3860-5p	TACAATGGACGACTGCTAA	1
miR-3861-5p	ATGGAATTATGTTGGGATG	4
miR-3865-5p	AGGCAAGATTGTTGAGTG	28
miR-3870-5p	TGAGGCAATGAAGGAAAA	46
miR-3876-3p	GAGACAGGGCAAAATGAG	4
miR-3885-5p	AAGGCGGTGCGCGGCGGG	4136
miR-3887-3p	AGGCGCCTTGTTTATTACA	33
miR-3888-3p	CGTACGTAGTGGAAGGTT	6
miR-3897-3p	TGGTGGTGGTGGTGGTGGTGG	121
miR-3898-3p	TATAACTGGAGATGTTACTG	4
miR-3900-3p	AGGAGGTTGATGGTTTGA	32
miR-3902-3p	ATAATAATCGGGCATAAACA	1463
miR-3904-5p	AAATATTATTCATAGAGT	4
miR-3908	AGCAATGTAAGAGACTATTT	6
miR-3911	TGTGAGGACCTGGAGCAGAGGCAG	6
miR-3914	AAGGAAGAAAAATGAAGAAGT	42
miR-3916	AGAGGAAGGAACTGGTTCTCAG	23
miR-3934	TCAGGGAGGAAAGAGGCAG	73
miR-3935	ATGCTGAGATACGAGACGAGCCAC	4084
miR-3936	TAAGGGGTCGTAGGAGAGCA	3307
miR-39-3p	TCACCGGGTTATAATCATCTT	1
miR-3940-5p	GGGGTTTGGGCGGGGTCTTG	247
miR-3955-5p	TTTGATGGCTCGTCTCACT	23
miR-3960	GCGGCGGCGGCGGCGGGAG	63
miR-3961	TGCCCTCAGAACTCAGGTGGA	89
miR-3963	TCGTATCCCACTCCTGAC	754
miR-3967	AGTTGTCTCGGACTGATGTTT	334
miR-3968	TCGTATCCCACTCCTGACACCA	34
miR-3970	GAAGGTCGTGAGTTTGTGTTTT	26
miR-4000b-2-3p	GTTTTTTCAACGGATTCA	1
miR-4000c-5p	GGAAACTTAGTGGAACGG	15
miR-4000e-5p	TGAAACTCTTGAAACCGG	4
miR-4000i-5p	TGAAACTGCAGAACAGGT	11
miR-4001a-5p	TGACTAATAGGAACAGGC	4929
miR-4001f-5p	TCGGAACTTACTGAGATCAG	1
miR-4001i-5p	AGGAGACTTACAAGGAACAG	5
miR-4002-5p	TTTGAAGCTTGGTACGAACTGA	3
miR-4004-5p	GTGAAAGTTTGTTAGTTTGTCGGT	1
miR-4005b-3p	GAAGGGGAAGACCACTCT	33
miR-4006b-5p	AGGAATTGACGTAAGGGC	61312
miR-4006e-5p	TGGACATGATGTGAAGGGT	2
miR-4006f-5p	TGGGAACATGCAGCTGTTGAAGGGC	5
miR-4008a-5p	TGGAAGTATGCTGCAAGTA	3
miR-4008b-5p	GGCCGTGATCGTATAGTTAG	18303
miR-4011a-5p	CAAGTTGGAGGTAAAGAGGG	17
miR-4011b-3p	ACGGGTAGCAATCACTGAC	14
miR-4013b-3p	TCAGGCTGCTATAAGCAAC	913
miR-4017-5p	TATGTGTATATGTCTTCT	2
miR-4018a-3p	GCTCTGCTCACACAATGCATCCC	1
miR-4018a-5p	CGAGACTTGTTGGACGGG	14
miR-4018b-3p	AGCTGTTTGACTGGCGATCTCA	1
miR-4018b-5p	AGGAACATCTGTGTATGG	5
miR-4020b-5p	GTGGTGGTGGTGGTGGTG	610
miR-4024-3p	TTCATCTCTTTGATGCATG	24
miR-4024-5p	TCTGTAGGATAAAGGTGG	25
miR-4026-5p	TGAGTGATGACGTCAGTG	19
miR-4027-3p	TATTACTTTTATGTTAAGA	1
miR-4030-5p	AAAGTGAACTTTGCTAATGG	136
miR-4039-5p	TATATGAAGATTGGGTAGCTAT	151
miR-4043-3p	TTTGCATAGATGTCCAACC	11
miR-4046-5p	CAGGGGTGTTGCGTTTCGT	1087
miR-4048-3p	GCAGAACTGGAGCTGTGG	145571
miR-4051-3p	TCCAAGTCGAGGTGATGAAG	6
miR-4054-5p	TATGATTTGATTAATGGCT	2
miR-4057	TTTGCTACTACCACCAAGATCTGCA	16
miR-4059-5p	TAGCAGCAAAGAAGATAATGA	100
miR-4073-3p	GAGGATGTTGACGTTGTTG	10
miR-4073-5p	TCACAAGTAGGGCTTCTTTT	3
miR-4077b-5p	AAGTTGGATTTGAAGGCT	54
miR-4077c-5p	AAGTTAGAAGTTGATGAG	37
miR-4077d-5p	TGTTGGGTGTGATTGGCT	17
miR-4082-3p	ATTTGTATGGTCTTGAAACT	82
miR-4085-3p	GCTGTGTTGTCCGAGTGG	481
miR-4087-3p	ATGTGTATGTGGACTGAA	37
miR-4088-5p	GCTATGTGAGATGTGCTGG	62
miR-4090-3p	AGGTAGTTGATGTAGTTAG	14
miR-4091-5p	GGGCGTGAGGTATCGTAG	2
miR-4092-5p	AGTTGTTGGGGGAACGACAA	6
miR-4094-3p	CCAACAGGTCGGACATTTGG	3329
miR-4094-5p	CGTGCTTGGCCTCGTTGT	2
miR-4097-5p	CAATGATAAAGTTGGATCTA	46
miR-4101-3p	TGGGTTGTATGTATATGAG	4
miR-4107-5p	AATACTATTGATTGATGG	49
miR-4108-5p	TGTGGTGAAGTCGAGGAAGG	27
miR-4110-3p	CACATGTTGGGCTTAAATGG	1
miR-4112-3p	TATGTATGAATGGATTATGG	36
miR-4114-5p	TCAGTGTGTAATATGTGTG	7
miR-4115-3p	AGAGAGGGAGTGGCAGAGAC	42
miR-4116-5p	GAGGGGCAAGATGGGATAAT	18
miR-4117-5p	TTGTAGAAGTAATGGTAA	24
miR-4118-3p	ATGAATGTAGTGACTAGAG	10
miR-4120-5p	CTTGAGTAGCATGAGAATTTGT	1
miR-4121-3p	GTGTTGGTTAGTCGGGGTTTGT	14
miR-412-3p	TTCCCCGTGGTCACTAGCC	6
miR-4127-3p	AGGCCGATGTGGAGAAGTG	33893
miR-4128-3p	TTTAGAGGTAGAATGGAA	182
miR-4130-3p	CGTCAGCTCGTGTCGTGA	10
miR-4132-3p	TAAGGCTGATGTTTATTA	48
miR-4135-3p	GTCTGTGTTGATTGGTGGCT	79
miR-4138-5p	TAAGGAAAGAGAGGAATGA	138
miR-4140-3p	TCAGATGATTATGAGGAC	69
miR-4141-5p	TGTGTACAGCTGTTTGAC	5
miR-4145-3p	AAATGGAAGTTGTTGAGCGG	5
miR-4149-5p	TTCTTAGTTGGTGGAAAA	40
miR-4152-5p	CAGATTGTAGTTGGTAAA	6
miR-4159-3p	GTAGATGTGGTGGAATTGGTAG	194
miR-4162-3p	AAGAAGGAAGGAACGCAA	202
miR-4163-5p	GGATATTACGAGAGTGGGGAT	1934
miR-4164-3p	TGCTTGGTTATGTCAGTG	9
miR-4165-3p	TGGTGGGCATGATGGGCA	30
miR-4170-5p	TGGTTGGTGATGTGGCAG	32
miR-4171-5p	GACTCTCTTAAGGTAGCCA	96
miR-4175-3p	GGGGATGTAGCTCAGATGGTAG	67815
miR-4182-3p	TTCAAAAAATCTGAGAATGCT	3
miR-4183-5p	AGCGGCGGAAGGGAGGGCCGGT	216400
miR-4185-5p	AGCGGTGTATGATGAATCC	9
miR-4192-3p	TAGATCGGATAATTGGTTAA	34
miR-4195-3p	TCATTGTGATCATTGGCTT	4
miR-4197-5p	CACGGCTTCAGCTATAGG	58
miR-4198-5p	TATGTGTTATTTTCAATCG	2
miR-4202-5p	TGTTCTATTTCATTTCGTTGG	4
miR-4205-5p	CGGTTAGTACTTGGATGGGA	314
miR-4206-3p	CGATTGAATGATTTAGTGAG	476
miR-4209-5p	TAATGATCAGTATGCTTGGCT	2
miR-4214-5p	TATGGAAAGTAAGGGCTGG	28
miR-421-5p	TCATTAAATGATTGTTAAG	3
miR-4216-3p	TAATATTTGTAGAAGACTTT	10
miR-4218-5p	AAGATTTTCTCAAGAAGGTG	1
miR-4220-5p	TATGCAATTTAGGTGTGTAGCTTGA	2
miR-422a	ACGGACTCAGGGTCAAGCAGCC	668
miR-423-5p	TGAGGGGATAGAGAAGCGAGTTT	2181
miR-4251	CCGTAGAGCAAAAGGGCAA	3931
miR-4257	CCAGATGGCGGAGACTGAGG	27
miR-4261	AGGAAACCCAGCCGGACCCA	1
miR-4265	CGTGTGGGCTCTGTCTGGA	4140
miR-4266	CTAGTGAGGCCTTCGGAC	21629
miR-4270	GTGAGGGAGTCGGGGAGGGA	17
miR-4271	GGAGGAAGAAGAGGTGGGGGC	90
miR-4281	GGGTTCCGTCGGGAGGGGGGG	13015
miR-4284	AGGGCTACATACCACCCCAT	278
miR-429	TAATACTGTCTGGTAATGCCG	4
miR-4293	CAGCCTGAGAGCGAAGGCAG	2
miR-429-3p	TAATACTGTCTGGTAATGCCGT	4
miR-4296	ATGTTGGGGACTCAGGCTA	941
miR-4298	TGGGCTGGAGGAGGAGGGAG	209
miR-4299	AGCTGGGACATGAAGAGG	39
miR-4301	TCCCACAAACTTCACTGTGTA	164
miR-4306	AGGAGAGAGAAGGCAGTG	63
miR-430c	TAAGTGCTTCTCTTTGGGGTA	1
miR-4311	GAAAGAGAGTTGAGATGG	143
miR-4314	ACTCTGGCAGAATGGGAAG	6
miR-4316	GGTGAGGATGGCTTGGTG	19
miR-432	GCTTGGAGTAGGTTTGGGTAG	3
miR-4323	CACCCCACAGCCGTCACCA	17
miR-4324	CCTTAACCCTAACCTTAA	3
miR-4325	TGTTCAGTTGTCATCAGTGA	3
miR-4327	GGCTTGCATCGGGATGGT	3215
miR-4331	TGTGGATGTGTGTGGCCAGCT	26
miR-4334-5p	CTACTGGAGTCGGCGGGGGTG	2
miR-4335	GTGGCCCAGAGACTGCAGGGCA	2
miR-43a	TATCACAGCCTACTTGACTAGTT	40
miR-43b	TATCACAGTTCTAGTTACCTAT	1
miR-4418	ACAGCAGGACTCAGCAGTA	4
miR-4419a	AGAGGGAGGAGGCTGGCA	89
miR-4419b	GAAGGCTGAGGAAGAGGTG	1122
miR-4426	GAAGATGGACGCACTCTCT	10
miR-4427	TCTCACATGGAGTCTGAAGAGTT	9
miR-4428	CCAGGAGCCTGGGAACATGGAG	1
miR-4429	AAAACTGGGCTGTGATGG	36
miR-4430	AGAGCTGGAGGACGTGAG	53
miR-4433-3p	CAGGGTGGTGGGTGGGCAT	231
miR-4434	AGGAGAAGAAAGTAGTGCA	145
miR-4436a	GAGGATAGTGCAGAAGTGGA	31
miR-4436b-3p	AGGAGGAAGAAGAGGACAA	608
miR-44-3p	TGACTAGAGATTCACACTCATCT	952
miR-4441	ACAGGGAGAGATTGTGAG	40
miR-4443	TTTGAGGGCGTGGGTTTTTT	242
miR-4447	GGTGAGGAGGCTGTTGGTT	13
miR-4448	GGTCCGTTCGTCTAGGGGTTA	597
miR-4450	TGGGCATCTGGAGAATGGTGTA	230
miR-4451	TCGGTAGAGCATGAGACA	246
miR-4454	ATCCTGGTCACGGCACCA	94
miR-4455	AGGGAGTGTGTGTGTTTG	49
miR-4458	AGGGTGGTGTGGTAAGAT	22
miR-4459	AGGAGGAGGAGGAGGAGGAG	4171
miR-4463	GAGACTGAGGGTGTGGCA	104
miR-4464	AAGGATGGATAGATGGATA	150
miR-4465	CTTCATAGTAGTCTGACAGAGGGG	2
miR-4466	GGGTGCGCGCGTCGTCGGGG	32040
miR-4468	AGAGGAAGCAGGATGAGAT	652
miR-4476	CGGAAGGGTTTAGGGCAGC	5
miR-4477b	ATTACGGCACATTTGTTATTGA	7
miR-4478	CGAGGCTGAGCAGTGAAGGAG	8
miR-448	TGGCATATGTAGAGTCCC	4
miR-4481	GGAGTGGGCTGTAGTGGTAT	6
miR-4483	GGCAAGGGGGTCTGTTGTTG	10795
miR-4487	AGAGTCTGGCTGGCAGGGAG	63
miR-4488	AGGGTGGGGGCTCCAGGCTG	1
miR-4492	GAGGGCTGAGGAGCGCGCCG	53
miR-4496	GAGGAAGCTGAAGCTGAAGT	35
miR-4499	AAGACTGTAGAGATGGGA	163
miR-449b-5p	AGGAGTGTAGTTGTAGTGGA	7
miR-449c	TGGCAGTGCGGTTAGCTGGTT	6
miR-449c-5p	AGGAGTGCATAGCTACTGT	7
miR-449d	GAAGGCTGGGTGTTCGAG	55
miR-4502	AGATGATGATGATGATGCTGAG	307
miR-4504	TGTGACATTAGAAGAAGAAACATAG	232
miR-4505	AGGTCGGCTGGGAGCGGGA	5384
miR-4506	AAAGGTGGGCTGGAGGCAA	18
miR-4507	CTGGGTTCGGGCGCTGGACTGGG	3212
miR-4508	ACGGGGCTGGGGCGCGGCCG	14
miR-450a-3p	AATGGGGGACTTGTGCATTCAT	1
miR-4510	TGAGGGAGTAGGGTGTATAGTT	5458
miR-4514	ACAGCAGGATGTGGGGAC	22
miR-4516	GGCGAGAAGGGACGGAGGAC	39
miR-4519	CAGCAGTGCATGCAAGCCTG	27
miR-451a	AAACCGTTACCATTACTG	2
miR-4525	GGGGGGTGTTGCATGCTGG	7
miR-4530	CCCAGCAGATGGGAGGCG	356
miR-4531	ATGGATAAGGCTTCGGAC	99
miR-4533	TGAGAGGTTGCCGGACGGT	43
miR-4534	AGAGATGGAGGAGGTGGTCT	56
miR-4546	AGCAGAGTCGCGCAGTGGAAGCG	690
miR-4555	GAATGATAGAGAGATGAG	32
miR-455-5p	TATGTGCCCTTGGACTACAT	1
miR-456	CAGGCTGGTTAGATGGTTGTCA	46
miR-4561	TTCTGGTCGATGGTGTTGATGACGG	4
miR-457a	AAGCAGCACATCAATATTGGCA	1
miR-4580	CTCGCGCGTCGCCGGGCGGG	7
miR-459-3p	CAGGAAATCACTGTTACT	1
miR-4608	GCGTGGGCGCGCCGGGCT	2
miR-4611	GGGAGGGTCGCAGGGGTGAG	6897
miR-4618	TGTCGTGAGATGTTGGGTTAAGT	35
miR-462	TAACGGAACCCCCATGCAGCTG	1
miR-4628	GGAGTCATCGTTGAAATACC	5
miR-4629	TGACTGGAGGTAATGGTG	10
miR-4633-5p	TTAGCCTGTGCTGGCTCCTC	1
miR-4638-5p	CTCGCTCGGTGGACAAGT	3
miR-4642	ATGGCATCGCGCGGTGGCT	3
miR-4644	GGAGGAGAAAAGAGAGAGCAG	55
miR-4645-5p	ACGCAGCAAGAAAAAGTGT	3
miR-4646-5p	AGCTGGAGGAGGAGCTGAGGGT	438
miR-4648	TGTGTGACTGCAAAGCAG	8
miR-4651	CGGGGTGGGCAAGGTGGGCA	12
miR-4657	ACATGTCGAAGGTCTGAGGCATT	2
miR-466	TACACACACGCACACACACACT	11
miR-4667-5p	GCTGAGGGACAGAAGGGAGAAGCC	8
miR-466b	TATGTGTGTGTGTATGTCT	10
miR-466c-5p	TGTATGTGTGTGTGTATGTCTGT	20
miR-466f-3p	CACACACACACACACACACA	43
miR-466f-5p	AGGTGTGTGTGATGTGCTG	20
miR-466h-3p	ACGCACACACGCACACACG	11
miR-466h-5p	TGGTGCATGTCTTGGTGT	53
miR-466i-3p	TATAGACACACACACACACACA	7
miR-466i-5p	GTGTGTGTGTGTGTGTGTGT	103
miR-466o-3p	TACATACATAGCACAACACAAGTACA	1
miR-466p-5p	TATGTGTGTGTCACATGACC	2
miR-4674	CTGGGCTCGAGCCGCGGCT	6
miR-4676-5p	AGAGGAGTGGTGAGAAGTGA	37
miR-4680-3p	TTCTGAAGAGTTGTTAAGAGTTGTTA	2
miR-4681	TAACGGGAAATGTCAGGCTTATAT	2
miR-4688	TGGGGCAGGCAGTGGAGCTGGG	2965
miR-4696	GCAAGACGGTTCACTCTCATCT	153
miR-4698	TCAAAATGCTGAGAGGAGACACAA	5
miR-4699-5p	AGAAGATTGAGAGAAGTTGCA	9
miR-4700-5p	CTGGGGTGAGGACAGTGCCT	6
miR-4701-3p	AGGGGATGGGTGTGGTTA	50
miR-4703-3p	TGTAGTTGTATTGTATGGC	2
miR-4706	AGCGGAAGGACGGGCGCTGCTT	4
miR-4710	AGGGTGCAGGGCAGGCGGTG	9
miR-4716-3p	AGGGGGAAGGAATAGAGGAGA	36
miR-4717-3p	ACACTGTGTGGTGGCTGTGTCCT	8
miR-4721	TAGGGCTCCTAGTTGACGGTGGTT	1
miR-4725-3p	TTGGGTGGAGGCGCCAGTGTCGGGA	2
miR-4726-3p	ACCCGGGTTCCCCGCGTGGCCGGCA	616
miR-4727-3p	ATAGTGGGAAGTGGCGAGATG	7
miR-4728-5p	AGGGAAGGGAGAGCAGCAAGC	140
miR-4731-5p	TGCTGGGGAGGCGTACATGAGTTTG	3
miR-4732-5p	TGTGAGAAGCTGGGGAGCAGGAGCT	5
miR-4734	GCTGCTAGGGCTGCTGTAGGGCGG	46
miR-4737	AGGCGAGGAGCGGATCAGTG	4
miR-4738-3p	TCATACTGGAGCGGCCTGGATGGAA	2
miR-47-3p	GCATGGAGGCGCCTCCTCA	109
miR-4746-3p	AGCAAGGTGCTCCTGCAGGCCA	2
miR-4747-5p	GGGAAGGAAGGCTGGCTTAG	29
miR-4748	GAGGATTTGGTGGAGGATTCGGT	18
miR-4758-5p	GTGAGTGTGAGTCGGTGGATGGCT	8
miR-4763-3p	AGCAGGGGCTGGGTTGGGCGTGC	3
miR-4764-5p	TGGAATGTGGAACGGTTATCC	84
miR-4766-5p	TCTAAAAGAGCAGTATGAGTGGATT	24
miR-4768-3p	GCCAGGAGAACCAGGAGAA	162
miR-4769-5p	GGGGATGGAAAGAAGTATGGAG	692
miR-4774-5p	TTCTGTTAGTGTCGTAGGTAATGAA	5
miR-4776-3p	TGCATCCTGGTCCACTGTCAGT	1
miR-4779	TAGGAGGGAACAGAAAAGGG	101
miR-4781-3p	AAGTTGGAATCCGCTAAG	765
miR-4784	TGGATGAGATGCTGGCTGA	19
miR-4791	TTGGATCATGATGACAAA	167
miR-48	TGAGAGTAGACTCAGTAGAGG	1
miR-4800-5p	ATGTGGACGAGGAAGGGAAGA	290
miR-4806-3p	ATAGCTCAGTCGGTAGAG	235
miR-483-5p	AGGACAGGGAAGAGAAGGGA	249
miR-4858	TTTGAATTTATTATGTTGG	156
miR-4860	TGTAGAGATTGTGGTAATCGGGTT	4
miR-4865	TGTGGAGAGAGGACATGGTGGT	15
miR-4875d-3p	TAAAAGTAGAAGGCCCGAAGTA	59
miR-4887	TTCTGATTGTTCTCGCCT	25
miR-49	AGCAAGCCCGAGAAGCTGCAG	2
miR-4900b	TAGGCTGGCGAAGAAGTGG	8
miR-4905	TATACTGGGAGATATTTTACGCAAT	5
miR-491	CATGCAAGATTCCCATTCTT	4
miR-4922	TATATAACTGTTGTATTCA	2
miR-4929	AATGCAGACACATCTAACGCCA	35
miR-4935	CGCACGGCGAGGGGTGGAGGCG	1
miR-4943-5p	TTCTATTTTCTCGGTTTTCT	3657
miR-4949-5p	GCTGCACCCCGCACACACACA	1
miR-4951-5p	TCCGGGTGAGGTTTTGGTACT	170
miR-4956-5p	AGATGGCCAGCTACAGACTCCT	7
miR-4957-3p	CTGCTGCCAGCAGCCGCGG	7749
miR-4959-5p	TGGCCATGATTGTGGAGACAGGTA	2
miR-4962-3p	GACGTGTAGAGGATGAGGGAA	5
miR-4965-3p	TACTCATCCACACATTCACTCACC	3
miR-4973-5p	AGTCGCTTGCGTGACGTAG	1717
miR-4981-3p	TTGGTCGGCCGGCAGCGTT	18
miR-499	TTAAGACTTGCAGTGATGTTTA	29
miR-499a-5p	TTAAGACTTGCAGTGATGTTT	27
miR-499b-5p	ATCAGACTTGCGGTGATGTTT	1
miR-5001-5p	AGCGGCTGGAGCAGCGGGGAGTT	5
miR-5003-3p	TTTTTTTAGGTTGGTTGGGG	1
miR-5006-3p	TTTCCTCTGGTTTCATCCTGGCCAG	1
miR-5006-5p	TTGCCTGGGGAGGAGGTGGGAA	2
miR-5007-5p	ATAGAGTCTGGTGAATGGTGTAT	7
miR-5010-5p	AGGGGGATGTAAGCAAAATTC	11
miR-503	TGTGGCGGGGAACAGTACTG	1
miR-5089	GTTGGATTTCTGGTTGCAT	15
miR-5093	GAGGAAATGAGGGATGGCTAGGGG	19
miR-509-5p	TAGGTGAGACAGTGGCAACA	14
miR-5097	TCGTGTCCCTGTTCGGGCGCCA	338
miR-5099	TTAGTCGATGTCGGCTCT	1793
miR-5100	CGTATCCCAGCGGTGCCTCCA	10
miR-5104	TGTGTAGTGAGTGTGGCCGGCA	3283
miR-5106	GGGTCTGTAGCTCAGTTGGTTAGAGC	230
miR-5107	TTGGCGAGGAGCAGGGACC	316
miR-5108	TTCAGAGACTGGATGGTT	265
miR-5109	AGTAGCACGGACCAGGGGAATCCA	2229
miR-5110	ACGGTAGAGGGTGGTGGAATT	66
miR-5111-3p	AAGCAAGGCGCCTGTGTG	8
miR-5111-5p	TAGCTCAGTTGGTCAGAGCG	39
miR-5112	TAGCTCAGTCGGTAGAGCATG	276
miR-511-3p	ACTGTAGCAAAAGACGGGAT	2
miR-5115	TGGAAGCGTGCTGGGCCC	167
miR-5117-3p	ATAGATTGTCAGAGCTGAA	2302
miR-5119	TCGTCACATCCTGGGGCTGG	77
miR-5123	TGTAGATCATAGACTGGTGTTG	433
miR-5126	GCGGGCGGGGGAGGGCGGTG	20
miR-5133	GCTGGGTGTGGAAGCGCAG	70
miR-5134	TGGCAGGAAGGGAAGCTGTG	18
miR-5186	GGTTGATTGGTAGAAATAGGT	17
miR-5187-5p	TGGAATGAAGGATGAAGTGGAA	19
miR-518a-3p	GAAATGGTTGTCTTGCTGG	2
miR-5191	AGGAAAGGAAGAAGTGAAGTG	105
miR-5194	TGAGGGTTGGAATGGGTG	1061
miR-5196-5p	AGGAAGGGGACAGTCTTGGG	13
miR-519c	AAGGTGATCATTTAGAGGA	175
miR-519e-5p	TTCCAAAACGGAGCACATTC	13
miR-526b-5p	TCTCATGGGGAAGCACTTTAGCTGT	1
miR-5310	GTAGTCGGGGAGAAACGTACG	6
miR-5315	AAAGAACTATCCGGACATGCAC	629
miR-5324	TTGGAACATCGGCTAGTTGACGCC	37
miR-5325	GAGGAAAAAAGGGAACAGGAA	22
miR-5327	AAAGGTCATGAGGCTGCCT	1
miR-5341	TGAGGATGTAGTATTGGCAA	11
miR-5344	TCTTGTACTTCAGGCTCAGGTGTCAG	4
miR-5347	CGACGGTCTTGACGAAGTCAG	484
miR-5361	TGGGAAGTAGCGGTGGAAGGTTTCT	145
miR-5365b	TGCTGAAGAAGAAACAGACGCTGAT	47
miR-5391	AGGACAGCATGAAGAGGCAT	18
miR-5394-3p	TCTGGACAGACTCAATGGCT	2
miR-5396	CCGCTTCAACCAGCAAGGAGT	100
miR-5398-3p	ACATAGTGAGGATTGACAGA	67
miR-5-3p	TAACGCAGTTGATTTTCCTTTATA	1
miR-5402	TCTTCTTATTCGTCTGACAGATC	2
miR-5403	TACGCGAAAAGAATAAGGAAGTTC	7
miR-540-3p	AGGCAGCAGGTCGAACTGG	11
miR-5408c-3p	TTGGGGAATGGGAGAAGT	48
miR-5423	TCTAGAAGAGCGGTATGAGTG	196
miR-5426-3p	TGGGCAAGAAACTTGGCT	2
miR-5435a	TGGAGGATAGCAAAGTTGT	213
miR-543-5p	ACCTGTGGTGATTGAGGAG	8
miR-5440	GCAGAGGAAGAAGGACCAC	197
miR-5442	AGAGGAAGGGAAGCGGATA	35
miR-5443	TTAGAAGGAGGATTTGAT	1384
miR-5447	TTTGGATGCAGGAGGTCCC	444
miR-5457	TCTGAACGCTGTTTCATTGGATGC	19
miR-5459	TGCTAGGACACCTGCATGCAGAACTC	1
miR-548ab	AAAAGATGTGGATTATGCT	4
miR-548an	AAGAGGCTGGTGGTTTTT	420
miR-548ap-5p	GAAAGAATCTGCGGTCTAT	1
miR-548av-5p	AAAAGTATCGGTGCGGAGTTT	2
miR-550a-5p	GAGTGCTGAGGGAGTAGGAGCC	13
miR-553	AACAAGGCTGGAGGTTTTTTTT	99757
miR-5551-5p	TGTAAATTTTTGGACAATCTGTAT	2
miR-5584-5p	AGGGAATGGGAAGAAGAGA	140
miR-5588-5p	ACTGGCATTTCAGTGGGCATTT	22
miR-5590-3p	AAAAAGTTCAGTTGGCAG	4
miR-5596b	ATGGTGTGGGAAGATGGGA	30
miR-5604	AGAGTGACACAGAGAGGAACAA	26
miR-5605	TAGTCGATGGGAGAAGATGACACAGC	30
miR-5606	GAGGAAGAGAGAGAGAGAG	434
miR-564	ACGGCACGGTGGAATGCATGGC	1
miR-5703	ATGATAAGTCGGAGGAAGGT	203
miR-572	GTCCATCGGCGGTGGTCC	186
miR-57-3p	AAGAGTCTGACTAGGCAAGGTGCA	41
miR-574-5p	GTGTGTGTGTGTGTGTGTGTGT	20
miR-575	CAGGCAGTTGGAGCAGGAG	11
miR-576-3p	AAGAGGTGGAAAAATGGAA	79
miR-580	TCTGAGGCAGATGATGAATCATTAG	5
miR-584	TGGTTTGATCTGTGGACTGATG	16
miR-592	TTGTTCAATATGACGATCGACTGG	5
miR-595	TACGTGTGCGTGTGTGTCT	11
miR-604	GGGATGCGGGATCCAAGGAC	1
miR-609	AGGGTGTTGGTTCATTTT	29
miR-610	GAGGAATGTGTGCTGGGA	18
miR-61-3p	TGACTAGACTCTTACTCATCT	1552
miR-615	GGGGGTGCGCCGGAGCTGG	2
miR-621	AGCGTGGCAACTCTCTTACCT	14
miR-626	AGACTGATCTAGAAAATGCTT	58
miR-6-3-5p	AGGGAAGGTTGGTGATGATAA	13
miR-636	TTCTATGCTCAGCCCCGCCCGCA	2348
miR-638	AGGACCGGGCGGTCGGGGCCT	40
miR-648	ATGTGGTGCAGGGCAGCTGGG	4
miR-64b	CGGACGTCTGATTGGCATGA	4
miR-650	GGGAGGCAGCTTCCGGGAA	2252
miR-650b	AGGGGAGCGCTCTGGGGTC	1402
miR-650c	AGGATGGCAGAACACTCTCAG	120
miR-650d	AGGAGACGTGCTGGAGGGC	28
miR-655	AGAATACTGGTTAACTCTTG	63
miR-663a	AGGCGGGGGCCGAGGGACGG	6
miR-664-3p	TATCTCATTTATCACAGCCTTTCA	1
miR-664-5p	CGGCTGGGGCAAAGACAGG	6
miR-665	AAAGAGGATGAGGCCCCT	17
miR-666	AGCGGGACGGCTGTCAGA	8
miR-669	GTGGGTGTGTGCGTGTGGGTGT	8
miR-669c-3p	CACACACACACACACACACAATAAA	12
miR-669f-5p	AGAGGTGTGGATGTGCATGTGTG	27
miR-669h-3p	ATGACATATACACAACAAGACACA	1
miR-669l-5p	TGTGTGTGTGTGTATGTATATGT	9
miR-669n	ACTCGTTGTGGATGGTGT	708
miR-669p-3p	CACACATACACACACACATAT	6
miR-67	TCACAACCTCCTTGAGTGAGTG	391
miR-670	CCCTGAGTGTAGATGGTG	101
miR-670-5p	ACTCTGATTGTAGTGGTGAA	6
miR-671-5p	AGGAAGCCAGGGAGGGGCTGG	6
miR-672-5p	TGAGGATGGTGTTACTGGTGTAA	2
miR-676	CTCTTAATCTCAGGGTCGT	854
miR-676-5p	ACTCTGAGAACCTTAGGACTT	38
miR-7	TGGAAGACTAGTGATTTT	471
miR-702-5p	GTGCTGTGGGGTGTGGCATG	471
miR-705	AGTGGGCGGTGGGTGGTGGGCA	12
miR-709	GGAGGAGGAGGAGGAGGAG	8214
miR-71	TGAAAGACATGGGTAGTGAGATG	14302
miR-711	GGGACCCGGAAGAGAGCAAG	16
miR-71-3p	ATCTCACTATCTTGTCTTTCACG	4271
miR-71-5p	TGAAAGACATGGGTAGTGAGAAA	2942
miR-716b	GCAGATCTTGGTGGTAGTAGCAAA	3376
miR-71a	TGAAAGACACGGGTAGTGAG	5
miR-71c	TGAAAGACATGGGTAGTGAGAT	17188
miR-72	AGGCAGAGTTGGACAAGAC	79
miR-720	TCCCTTGCTGGAAGGCCTCCA	5
miR-724	TTAAAGGGAATTTGCGAC	7
miR-72-5p	AGGAGGTGTTGGCACAGCTGA	36
miR-727	TTTGAGGCGAGTTGAAGACTAA	1
miR-734	TAAATGCTGCAGAATCGTACCG	4
miR-7-3p	CAAGAAATCACTAATCATCCTA	1
miR-745	GAGCTGCCCAATGAAGGGC	1980
miR-745b	GAGCTGCCCAATGAAGGGCTGT	1970
miR-747-3p	CTGCCTTATCAGCTTTCGATTGTA	143
miR-748	GGGACTGGAAGTGGAAGAG	119
miR-74a	TGGCAAGAAAGGACAGCAG	25
miR-750	CCAGATCTAACTCTTCCAGCT	7521
miR-750-3p	TCAGATCTAACTCTTCCAGCT	76
miR-751	GATAGTTTGAAGTGGCGATGACA	66
miR-753c	AAGCTCGGAGTTGGATTTCA	603
miR-7-5p	TGGAAGACTAGTGATTTTGTTGT	453
miR-760-3p	CAGGCTCGGCTCTATGGGGA	255
miR-762	GGGGCTGTGGAGGGAGAGGA	40
miR-764	CAGGTCTCACTTGGCGTCCT	1
miR-765	GGAGGAGAAGAAGGTGTA	321
miR-767	TGCCCATGGTGACTGAGCGA	1
miR-79	ATAAAGCTAGGTTACCAAAGTTA	256
miR-793	TGGGATCTTGAGTAGACAGA	1
miR-79-3p	ATAAAGCTAGGTTACCAAAGT	243
miR-79-5p	TCTTTGGTGATCTAGCTTTGTGA	42
miR-7b	TGGAAGACTAGTGATTTTTTT	228
miR-7c	TGGAAGAACTTGATGTTGGCTGAG	8
miR-8	TAATACTGTCAGGTAAAGATGT	5410
miR-81	TGAGATCATTGTGAAAGCTACT	2174
miR-81a	TGAGATCATTGTGAAAGCATT	841
miR-83	TAGCACCATGTGAATTCAGTAT	49
miR-83-3p	TAGCACCATGTGAATTCAGTACA	561
miR-8-3p	TAATACTGTCAGGTAAAGATGTA	5619
miR-84a	TGAGGTGTAGAATAAGTGG	609
miR-84b	TGAGGTGTTAAGAAGTATGGAG	48
miR-8-5p	CATCTTACCGGACAGCATTAG	8902
miR-87	GTGAGCAAAGTTTCAGGTGT	2051
miR-87-3p	GTGAGCAAAGTTTCAGGTGTGT	2082
miR-877-5p	AGGAGAGGAGATGGGAGGG	115
miR-87a	TGAGCAAAGCTTCAGGGGGTT	6244
miR-87a-3p	GTGAGCAAAGTTTCAGGTGTG	2034
miR-87b	GTGAGCAAAGTTTCAGGTGTTT	152
miR-87b-3p	GTGAGCAAAGTTTCAGGTGTGTT	2002
miR-885	GCAGGCGTGGTGTAGTGGTA	39
miR-891a	TGCAAGCTGAACCTGGCGCA	2
miR-9	TCTTTGGTGATCTAGCTGTATG	4464
miR-90	TTATGTTGTTTGCATATGCCTCC	1
miR-92	GATTGCACTTGTCCCGGCC	3
miR-920	AGGGAGTGTAGAAGGGGA	340
miR-922	GCAGGCACAGAATGAGGCTCGTC	2
miR-928	GTTCTGTGGAAGTCGGCGAA	4
miR-929	AAATTGATCGTATGGGAG	2
miR-92a	TATTGCACTTTCCCCGGCCTAT	2761
miR-92a-3p	TATTGCACTTGTCCCGGCCT	22
miR-92a-5p	ACGGACGGAAGTGTCAAGGTT	255
miR-92b	TATTGCACTTTCCCCGGCCTT	695
miR-92b-3p	AATTGCACTAGTCCCGGCCT	1936
miR-92b-5p	AGGAGGGAGGGTGCAGTGTGT	17
miR-92c	TATTGCACTTTCCCCGGCCAAT	91
miR-92d-3p	TCATTCACCTGTGCCGGCTG	38
miR-92e-5p	CGGTGGGTGGTGGTGCATG	3939
miR-932	TGCAAGGAAGGTGGAAGG	2342
miR-932-3p	TCAAGCAGGCGGAGATGAG	6
miR-936	AAGGAAAGGGAGAATCGCA	17
miR-9-3p	ATGAAGCTAGATTACCAAAGTC	8
miR-96	AATGGTATTTTGGAATGTGTC	9
miR-960-3p	TATAACGGTCGGGCACTTTT	1
miR-963-3p	AAACATCTGTATATAACTTGATATT	1
miR-965	TAAGCGTATGGCTTTTCCCCT	4458
miR-965-3p	TAAGCGTATGGCTTTTCCCCTT	3035
miR-965-5p	GAGTGGAAAGTGTGTAGCCT	12
miR-966-5p	TGTGGGTTGTGGTGTGTG	33
miR-967-5p	AGAGAACTCTGGAGAAGG	202
miR-98	TGATGTAGTAAGTTGTATAGTT	21510
miR-980	GAGCTGCCTAATGAAGGG	36
miR-981	TTCGTTGTCGTCGAAACCT	73727
miR-981-3p	TTCGTTGTCGTCGAAACCTGCA	70582
miR-982-3p	TACTTGAAATATCCTTGAA	3
miR-98-3p	CTGTACAACTTGCTAACTTTCCT	11
miR-988-3p	CCCCTTGTTGCAAACCTCACGC	2
miR-989	GTGTGATGTGACTGGTCGTAA	174
miR-989-3p	TGGATGTTGACGTAATGTG	42389
miR-993	GAAGCTCGTTTCTACAGGTATCT	37
miR-993-5p	TACCCTGTATATCCGGGCTTTTG	1
miR-994	TAAGGAAGTGGAGTTGCCGTGA	9
miR-994-3p	CACAGTTGCTGTTTCTTTTAGA	1
miR-994-5p	CTAAGGAAATAGTAGCCGTGAT	15
miR-995	TAGCACCACAGGATTCAGCG	485
miR-995-3p	TAGCACCACAGGATTCAGCATT	32601
miR-996	TGACTAGATTCATACTCATCT	35
miR-998	TAGCACCACAGGATTCAGCAT	34449
miR-998-3p	TAGCACCACAGGATTCAGCA	33905
miR-99a	AACCCGTAGATCCGACTTGT	21
miR-99a-3p	CAAGCTCGTCTCTATGGG	8
miR-99a-5p	AACCCGTAGATCCGAGCTTGTG	5
miR-99b	AACCCGTAGATCCGAACTTGCGA	1475
miR-99b-5p	CACCCGTAGAACCGACCTTGCG	1
miR-9a	TCTTTGGTGATCTAGCTGTATGAT	4278
miR-9a-5p	TCTTTGGTGATCTAGCTGTATGA	4429
miR-9b	TCTTTGGTCCTAGCTGTATGA	3
miR-9b-3p	ATAAAGCTAGATTACCAAAGCA	552
miR-9b-5p	TCTTTGGTGATTTTAGCTGTAT	1
miR-9c	ATAAAGCTAGATCAGCAAGGCAA	2
miR-9c-5p	TCTTTGGTGATCTAGCTG	7916
miR-9d-3p	ATAAAGCTAGATTACCAAAG	1012
miR-iab-4-3p	CGGTATACCTTCAGTATACGTA	63
miR-iab-4-5p	ACGTATACTGAATGTATCCT	313
miR-iab-8	TACGTATACTGAAGGTAT	33
miR-iab-8-3p	CGGTATACCTTCAGTATAC	61
miR-iab-8-5p	TACGTATACTGAAGGTATACCGGA	7
miR-m01-2	GAAGATCGGTGTTGAGAACGGT	735
