# Supplementary material for: Characterization of microRNAs in Mud Crab Scylla paramamosain under Vibrio parahaemolyticus Infection
Source: PLoS One. 2013 Aug 30;8(8):e73392. doi: 10.1371/journal.pone.0073392 (PMC3758354; doi:10.1371/journal.pone.0073392)
Supplement: Table S2 — 421 miRNA families in mud crab Scylla paramamosain compared with miRNAs from other species. 1, hsa: Homo sapiens; 2, mmu: Mus musculus; 3, gga: Gallus gallus; 4, xtr: Xenopus tropicalis ; 5, dre: Danio rerio; 6, dme: Drosophila melanogaster; 7, aga: Anopheles gambiae; 8, bmo: Bombyx mori; 9, ame: Apis mellifera; 10, spa: Scyllaparamamosain ; 11, dpu: Daphnia pulex ; 12, tca: Tribolium castaneum ; 13, cel: Caenorhabditis elegans. (XLS) [file pone.0073392.s004.xls]

## Sheet: Sheet1
	Phylogenetic evolution of Scylla paramamosain conserved miRNA families
	Table S2. 421 miRNA families in mud crab Scylla paramamosain compared with miRNAs from other species
mir-	1	9	25	34	124	let-7	7	8	10	99	133	137	216	29	31	184	219	210	190	125	375	33	67	bantam	2	263	24	193	194	153	46	252	275	276	279	iab-4	965	87
hsa	＋	＋	＋	＋	＋	＋	＋	＋	＋	＋	＋	＋	＋	＋	＋	＋	＋	＋	＋	＋	＋	＋	－	－	－	－	＋	＋	＋	＋	－	－	－	－	－	－	－	－
mmu	＋	＋	＋	＋	＋	＋	＋	＋	＋	＋	＋	＋	＋	＋	＋	＋	＋	＋	＋	＋	＋	＋	－	－	－	－	＋	＋	＋	＋	－	－	－	－	－	－	－	－
gga	＋	＋	＋	＋	＋	＋	＋	＋	＋	＋	＋	＋	＋	＋	＋	＋	＋	－	＋	＋	＋	＋	－	－	－	－	＋	＋	＋	＋	－	－	－	－	－	－	－	－
xtr	＋	＋	＋	＋	＋	＋	＋	＋	＋	＋	＋	＋	＋	＋	＋	＋	＋	＋	－	＋	＋	＋	－	－	－	－	＋	＋	＋	＋	－	－	－	－	－	－	－	－
dre	＋	＋	＋	＋	＋	＋	＋	＋	＋	＋	＋	＋	＋	＋	＋	＋	＋	＋	＋	＋	＋	–	－	－	－	＋	＋	＋	＋	＋	－	－	－	－	－	－	－	－
dme	＋	＋	＋	＋	＋	＋	＋	＋	＋	＋	＋	＋	＋	＋	＋	＋	＋	＋	＋	＋	＋	＋	＋	＋	＋	＋	＋	＋	＋	－	－	＋	＋	＋	＋	＋	＋	＋
aga	＋	＋	＋	＋	＋	＋	＋	＋	＋	＋	＋	＋	＋	－	－	＋	＋	＋	＋	＋	＋	–	＋	＋	＋	＋	－	－	－	－	＋	–	＋	＋	＋	＋	＋	＋
bmo	＋	＋	＋	＋	＋	＋	＋	＋	＋	＋	＋	＋	＋	＋	＋	＋	－	＋	＋	–	–	＋	＋	＋	＋	＋	－	－	－	－	＋	＋	＋	＋	＋	＋	＋	＋
ame	＋	＋	＋	＋	＋	＋	＋	＋	＋	＋	＋	＋	＋	＋	＋	＋	＋	＋	＋	＋	＋	＋	＋	＋	＋	＋	－	－	－	－	＋	＋	＋	＋	＋	＋	＋	＋
spa	＋	＋	＋	＋	＋	＋	＋	＋	＋	＋	＋	＋	＋	＋	＋	＋	＋	＋	＋	＋	＋	＋	＋	＋	＋	＋	＋	＋	＋	＋	＋	＋	＋	＋	＋	＋	＋	＋
dpu	＋	＋	＋	＋	＋	＋	＋	＋	＋	＋	＋	＋	＋	＋	＋	－	＋	－	－	–	–	＋	＋	＋	＋	＋	－	－	－	＋	＋	＋	＋	＋	＋	＋	＋	－
tca	＋	＋	＋	＋	＋	＋	＋	＋	＋	＋	＋	＋	＋	＋	＋	＋	＋	＋	＋	＋	＋	＋	＋	＋	＋	＋	－	－	－	－	＋	＋	＋	＋	＋	＋	＋	＋
cel	＋	＋	＋	＋	＋	＋	－	－	－	－	－	－	－	－	－	－	－	－	－	–	–	–	＋	＋	＋	－	－	－	－	－	＋	＋	－	－	－	－	－	＋
mir-	15	19	21	22	23	26	27	101	103	122	126	128	129	130	132	135	138	140	142	144	146	148	181	183	187	192	196	199	202	203	204	205	214	217	221	223	365	455	451	499	12	315	981	11	14	277	282	305	317
hsa	＋	＋	＋	＋	＋	＋	＋	＋	＋	＋	＋	＋	＋	＋	＋	＋	＋	＋	＋	＋	＋	＋	＋	＋	＋	＋	＋	＋	＋	＋	＋	＋	＋	＋	＋	＋	＋	＋	＋	＋	－	－	－	－	－	－	－	－	－
mmu	＋	＋	＋	＋	＋	＋	＋	＋	＋	＋	＋	＋	＋	＋	＋	＋	＋	＋	＋	＋	＋	＋	＋	＋	＋	＋	＋	＋	＋	＋	＋	＋	＋	＋	＋	＋	＋	＋	＋	＋	－	－	－	－	－	－	－	－	－
gga	＋	＋	＋	＋	＋	＋	＋	＋	＋	＋	＋	＋	＋	＋	＋	＋	＋	＋	＋	＋	＋	＋	＋	＋	＋	＋	＋	＋	＋	＋	＋	＋	＋	＋	＋	＋	＋	＋	＋	＋	－	－	－	－	－	－	－	－	－
xtr	＋	＋	＋	＋	＋	＋	＋	＋	＋	＋	＋	＋	＋	＋	＋	＋	＋	＋	＋	＋	＋	＋	＋	＋	＋	＋	＋	＋	＋	＋	＋	＋	＋	＋	＋	＋	＋	＋	＋	＋	－	－	－	－	－	－	－	－	－
dre	＋	＋	＋	＋	＋	＋	＋	＋	＋	＋	＋	＋	＋	＋	＋	＋	＋	＋	＋	＋	＋	＋	＋	＋	＋	＋	＋	＋	＋	＋	＋	＋	＋	＋	＋	＋	＋	＋	＋	＋	－	－	－	－	－	－	－	－	－
dme	－	－	－	－	－	－	－	－	－	－	－	－	－	－	－	－	－	－	－	－	－	－	－	－	－	－	－	－	－	－	－	－	－	－	－	－	－	－	－	－	＋	＋	＋	＋	＋	＋	＋	＋	＋
aga	－	－	－	－	－	－	－	－	－	－	－	－	－	－	－	－	－	－	－	－	－	－	－	－	－	－	－	－	－	－	－	－	－	－	－	－	－	－	－	－	＋	＋	＋	＋	＋	＋	＋	＋	＋
bmo	－	－	－	－	－	－	－	－	－	－	－	－	－	－	－	－	－	－	－	－	－	－	－	－	－	－	－	－	－	－	－	－	－	－	－	－	－	－	－	－	－	－	－	＋	＋	＋	＋	＋	＋
ame	－	－	－	－	－	－	－	－	－	－	－	－	－	－	－	－	－	－	－	－	－	－	－	－	－	－	－	－	－	－	－	－	－	－	－	－	－	－	－	－	＋	＋	＋	＋	＋	＋	＋	＋	＋
spa	＋	＋	＋	＋	＋	＋	＋	＋	＋	＋	＋	＋	＋	＋	＋	＋	＋	＋	＋	＋	＋	＋	＋	＋	＋	＋	＋	＋	＋	＋	＋	＋	＋	＋	＋	＋	＋	＋	＋	＋	＋	＋	＋	＋	＋	＋	＋	＋	＋
dpu	－	－	－	－	－	－	－	－	－	－	－	－	－	－	－	－	－	－	－	－	－	－	－	－	－	－	－	－	－	－	－	－	－	－	－	－	－	－	－	－	＋	＋	＋	－	－	－	－	－	－
tca	－	－	－	－	－	－	－	－	－	－	－	－	－	－	－	－	－	－	－	－	－	－	－	－	－	－	－	－	－	－	－	－	－	－	－	－	－	－	－	－	＋	＋	＋	＋	＋	＋	＋	＋	＋
cel	－	－	－	－	－	－	－	－	－	－	－	－	－	－	－	－	－	－	－	－	－	－	－	－	－	－	－	－	－	－	－	－	－	－	－	－	－	－	－	－	－	－	－	－	－	－	－	－	－
mir-	17	30	44	367	383	449	96	139	143	145	208	338	932	1000	1175	278	147	191	762	1306	150	302	425	28	363	2188	316	iab-8	2788
hsa	＋	＋	＋	＋	＋	＋	＋	＋	＋	＋	＋	＋	－	－	－	－	＋	＋	＋	＋	＋	＋	＋	＋	＋	－	－	－	－
mmu	＋	＋	＋	＋	＋	＋	＋	＋	＋	＋	＋	＋	－	－	－	－	＋	＋	＋	＋	＋	＋	＋	＋	–	－	－	－	－
gga	＋	＋	＋	＋	＋	＋	－	－	－	－	－	－	－	－	－	－	＋	＋	＋	＋	－	－	－	－	－	＋	－	－	－
xtr	＋	＋	＋	＋	＋	＋	＋	＋	＋	＋	＋	＋	－	－	－	－	－	－	－	－	＋	＋	＋	－	＋	＋	－	－	－
dre	－	－	－	－	－	－	＋	＋	＋	＋	＋	＋	－	－	－	－	－	－	－	－	－	－	－	－	＋	＋	－	－	－
dme	－	－	－	－	－	－	－	－	－	－	－	－	＋	＋	－	＋	－	－	－	－	－	－	－	－	－	－	＋	＋	－
aga	－	－	－	－	－	－	－	－	－	－	－	－	－	＋	＋	＋	－	－	－	－	－	－	－	＋	－	－	－	－	－
bmo	－	－	－	－	－	－	－	－	－	－	－	－	＋	－	＋	－	－	－	－	－	－	－	－	－	－	－	－	＋	＋
ame	－	－	－	－	－	－	－	－	－	－	－	－	＋	＋	＋	＋	－	－	－	－	－	－	－	－	－	－	＋	－	＋
spa	＋	＋	＋	＋	＋	＋	＋	＋	＋	＋	＋	＋	＋	＋	＋	＋	＋	＋	＋	＋	＋	＋	＋	＋	＋	＋	＋	＋	＋
dpu	－	－	－	－	－	－	－	－	－	－	－	－	－	－	－	＋	－	－	－	－	－	－	－	－	－	－	－	－	－
tca	－	－	－	－	－	－	－	－	－	－	－	－	＋	＋	＋	－	－	－	－	－	－	－	－	－	－	－	＋	＋	＋
cel	－	－	－	－	－	－	－	－	－	－	－	－	－	－	－	－	－	－	－	－	－	－	－	－	－	－	－	－	－
mir-	32	95	105	134	149	154	188	290	296	298	320	324	328	329	331	340	345	370	378	379	412	423	432	448	450	467	483	491	493	497	503	504	506	544	574	582	590	592	615	664	665	670	671	676	711	743	760	761	764
hsa	＋	＋	＋	＋	＋	＋	＋	＋	＋	＋	＋	＋	＋	＋	＋	＋	＋	＋	＋	＋	＋	＋	＋	＋	＋	＋	＋	＋	＋	＋	＋	＋	＋	＋	＋	＋	＋	＋	＋	＋	＋	＋	＋	＋	＋	＋	＋	＋	＋
mmu	＋	＋	＋	＋	＋	＋	＋	＋	＋	＋	＋	＋	＋	＋	＋	＋	＋	＋	＋	＋	＋	＋	＋	＋	＋	＋	＋	＋	＋	＋	＋	＋	＋	＋	＋	＋	＋	＋	＋	＋	＋	＋	＋	＋	＋	＋	＋	＋	＋
gga	–	–	–	－	－	－	－	–	–	–	–	–	–	–	–	–	–	–	–	–	–	–	–	–	–	–	–	–	–	–	–	–	–	–	–	–	–	–	–	–	–	–	–	–	–	–	–	–	–
xtr	–	–	–	－	－	－	－	–	–	–	–	–	–	–	–	–	–	–	–	–	–	–	–	–	–	–	–	–	–	–	–	–	–	–	–	–	–	–	–	–	–	–	–	–	–	–	–	–	–
dre	–	–	–	－	－	－	－	–	–	–	–	–	–	–	–	–	–	–	–	–	–	–	–	–	–	–	–	–	–	–	–	–	–	–	–	–	–	–	–	–	–	–	–	–	–	–	–	–	–
dme	–	–	–	－	－	－	－	–	–	–	–	–	–	–	–	–	–	–	–	–	–	–	–	–	–	–	–	–	–	–	–	–	–	–	–	–	–	–	–	–	–	–	–	–	–	–	–	–	–
aga	–	–	–	－	－	－	－	–	–	–	–	–	–	–	–	–	–	–	–	–	–	–	–	–	–	–	–	–	–	–	–	–	–	–	–	–	–	–	–	–	–	–	–	–	–	–	–	–	–
bmo	–	–	–	－	－	－	－	–	–	–	–	–	–	–	–	–	–	–	–	–	–	–	–	–	–	–	–	–	–	–	–	–	–	–	–	–	–	–	–	–	–	–	–	–	–	–	–	–	–
ame	–	–	–	－	－	－	－	–	–	–	–	–	–	–	–	–	–	–	–	–	–	–	–	–	–	–	–	–	–	–	–	–	–	–	–	–	–	–	–	–	–	–	–	–	–	–	–	–	–
spa	＋	＋	＋	＋	＋	＋	＋	＋	＋	＋	＋	＋	＋	＋	＋	＋	＋	＋	＋	＋	＋	＋	＋	＋	＋	＋	＋	＋	＋	＋	＋	＋	＋	＋	＋	＋	＋	＋	＋	＋	＋	＋	＋	＋	＋	＋	＋	＋	＋
dpu	–	–	–	－	－	－	－	–	–	–	–	–	–	–	–	–	–	–	–	–	–	–	–	–	–	–	–	–	–	–	–	–	–	–	–	–	–	–	–	–	–	–	–	–	–	–	–	–	–
tca	–	–	–	－	－	－	－	–	–	–	–	–	–	–	–	–	–	–	–	–	–	–	–	–	–	–	–	–	–	–	–	–	–	–	–	–	–	–	–	–	–	–	–	–	–	–	–	–	–
cel	–	–	–	－	－	－	－	–	–	–	–	–	–	–	–	–	–	–	–	–	–	–	–	–	–	–	–	–	–	–	–	–	–	–	–	–	–	–	–	–	–	–	–	–	–	–	–	–	–
mir-	197	198	422	515	548	550	553	564	572	575	576	580	584	593	595	601	604	607	609	610	621	626	632	636	638	639	642	648	650	663	765	885	891	920	922	924	936	944	1181	1206	1207	1208	1227	1228	1245	1246	1250	1252	1253
hsa	＋	＋	＋	＋	＋	＋	＋	＋	＋	＋	＋	＋	＋	＋	＋	＋	＋	＋	＋	＋	＋	＋	＋	＋	＋	＋	＋	＋	＋	＋	＋	＋	＋	＋	＋	＋	＋	＋	＋	＋	＋	＋	＋	＋	＋	＋	＋	＋	＋
mmu	－	－	－	－	－	－	－	－	－	－	－	－	－	－	－	－	－	－	－	－	－	－	－	－	－	－	－	－	－	－	－	－	－	－	－	－	－	－	－	－	－	－	－	－	－	－	－	－	－
gga	－	－	－	－	－	－	－	－	－	－	－	－	－	－	－	－	－	－	－	－	－	－	－	－	－	－	－	－	－	－	－	－	－	－	－	－	－	－	－	－	－	－	－	－	－	－	－	－	－
xtr	－	－	－	－	－	－	－	－	－	－	－	－	－	－	－	－	－	－	－	－	－	－	－	－	－	－	－	－	－	－	－	－	－	－	－	－	－	－	－	－	－	－	－	－	－	－	－	－	－
dre	－	－	－	－	－	－	－	－	－	－	－	－	－	－	－	－	－	－	－	－	－	－	－	－	－	－	－	－	－	－	－	－	－	－	－	－	－	－	－	－	－	－	－	－	－	－	－	－	－
dme	－	－	－	－	－	－	－	－	－	－	－	－	－	－	－	－	－	－	－	－	－	－	－	－	－	－	－	－	－	－	－	－	－	－	－	－	－	－	－	－	－	－	－	－	－	－	－	－	－
aga	－	－	－	－	－	－	－	－	－	－	－	－	－	－	－	－	－	－	－	－	－	－	－	－	－	－	－	－	－	－	－	－	－	－	－	－	－	－	－	－	－	－	－	－	－	－	－	－	－
bmo	－	－	－	－	－	－	－	－	－	－	－	－	－	－	－	－	－	－	－	－	－	－	－	－	－	－	－	－	－	－	－	－	－	－	－	－	－	－	－	－	－	－	－	－	－	－	－	－	－
ame	－	－	－	－	－	－	－	－	－	－	－	－	－	－	－	－	－	－	－	－	－	－	－	－	－	－	－	－	－	－	－	－	－	－	－	－	－	－	－	－	－	－	－	－	－	－	－	－	－
spa	＋	＋	＋	＋	＋	＋	＋	＋	＋	＋	＋	＋	＋	＋	＋	＋	＋	＋	＋	＋	＋	＋	＋	＋	＋	＋	＋	＋	＋	＋	＋	＋	＋	＋	＋	＋	＋	＋	＋	＋	＋	＋	＋	＋	＋	＋	＋	＋	＋
dpu	－	－	－	－	－	－	－	－	－	－	－	－	－	－	－	－	－	－	－	－	－	－	－	－	－	－	－	－	－	－	－	－	－	－	－	－	－	－	－	－	－	－	－	－	－	－	－	－	－
tca	－	－	－	－	－	－	－	－	－	－	－	－	－	－	－	－	－	－	－	－	－	－	－	－	－	－	－	－	－	－	－	－	－	－	－	－	－	－	－	－	－	－	－	－	－	－	－	－	－
cel	－	－	－	－	－	－	－	－	－	－	－	－	－	－	－	－	－	－	－	－	－	－	－	－	－	－	－	－	－	－	－	－	－	－	－	－	－	－	－	－	－	－	－	－	－	－	－	－	－
mir-	327	341	344	881	672	666	702	713	540	5105	3471	3473	350	351	1195	1188	3070	3096	1329	1839	1892	1902	757	1416	1434	1597	1609	1654	1677	430	459	727	1010	1012	1388	2190	5	6	303	310	312	318	960	963	967	969	980	982	986
hsa	－	－	－	－	－	－	－	－	－	－	－	－	－	－	－	－	－	－	－	－	－	－	－	－	－	－	－	－	－	－	－	－	－	－	－	－	－	－	－	－	－	－	－	－	－	－	－	－	－
mmu	＋	＋	＋	＋	＋	＋	＋	＋	＋	＋	＋	＋	＋	＋	＋	＋	＋	＋	＋	＋	＋	＋	－	－	－	－	－	－	－	－	－	－	－	－	－	－	－	－	－	－	－	－	－	－	－	－	－	－	－
gga	－	－	－	－	－	－	－	－	－	－	－	－	－	－	－	－	－	－	－	－	－	－	＋	＋	＋	＋	＋	＋	＋	－	－	－	－	－	－	－	－	－	－	－	－	－	－	－	－	－	－	－	－
xtr	－	－	－	－	－	－	－	－	－	－	－	－	－	－	－	－	－	－	－	－	－	－	－	－	－	－	－	－	－	－	－	－	－	－	－	－	－	－	－	－	－	－	－	－	－	－	－	－	－
dre	－	－	－	－	－	－	－	－	－	－	－	－	－	－	－	－	－	－	－	－	－	－	－	－	－	－	－	－	－	＋	＋	＋	＋	＋	＋	＋	－	－	－	－	－	－	－	－	－	－	－	－	－
dme	－	－	－	－	－	－	－	－	－	－	－	－	－	－	－	－	－	－	－	－	－	－	－	－	－	－	－	－	－	－	－	－	－	－	－	－	＋	＋	＋	＋	＋	＋	＋	＋	＋	＋	＋	＋	＋
aga	－	－	－	－	－	－	－	－	－	－	－	－	－	－	－	－	－	－	－	－	－	－	－	－	－	－	－	－	－	－	－	－	－	－	－	－	－	－	－	－	－	－	－	－	－	－	－	－	－
bmo	－	－	－	－	－	－	－	－	－	－	－	－	－	－	－	－	－	－	－	－	－	－	－	－	－	－	－	－	－	－	－	－	－	－	－	－	－	－	－	－	－	－	－	－	－	－	－	－	－
ame	－	－	－	－	－	－	－	－	－	－	－	－	－	－	－	－	－	－	－	－	－	－	－	－	－	－	－	－	－	－	－	－	－	－	－	－	－	－	－	－	－	－	－	－	－	－	－	－	－
spa	＋	＋	＋	＋	＋	＋	＋	＋	＋	＋	＋	＋	＋	＋	＋	＋	＋	＋	＋	＋	＋	＋	＋	＋	＋	＋	＋	＋	＋	＋	＋	＋	＋	＋	＋	＋	＋	＋	＋	＋	＋	＋	＋	＋	＋	＋	＋	＋	＋
dpu	－	－	－	－	－	－	－	－	－	－	－	－	－	－	－	－	－	－	－	－	－	－	－	－	－	－	－	－	－	－	－	－	－	－	－	－	－	－	－	－	－	－	－	－	－	－	－	－	－
tca	－	－	－	－	－	－	－	－	－	－	－	－	－	－	－	－	－	－	－	－	－	－	－	－	－	－	－	－	－	－	－	－	－	－	－	－	－	－	－	－	－	－	－	－	－	－	－	－	－
cel	－	－	－	－	－	－	－	－	－	－	－	－	－	－	－	－	－	－	－	－	－	－	－	－	－	－	－	－	－	－	－	－	－	－	－	－	－	－	－	－	－	－	－	－	－	－	－	－	－
mir-	39	43	48	49	55	58	36	57	61	63	64	74	80	81	83	84	90	228	235	241	246	249	253	266	353	1822	1829	2214	4922	lin-4	lsy-6	3851
hsa	－	－	－	－	－	－	－	－	－	－	－	－	－	－	－	－	－	－	－	－	－	－	－	－	－	－	－	－	－	－	－	－
mmu	－	－	－	－	－	－	－	－	－	－	－	－	－	－	－	－	－	－	－	－	－	－	－	－	－	－	－	－	－	－	－	－
gga	－	－	－	－	－	－	－	－	－	－	－	－	－	－	－	－	－	－	－	－	－	－	－	－	－	－	－	－	－	－	－	－
xtr	－	－	－	－	－	－	－	－	－	－	－	－	－	－	－	－	－	－	－	－	－	－	－	－	－	－	－	－	－	－	－	－
dre	－	－	－	－	－	－	－	－	－	－	－	－	－	－	－	－	－	－	－	－	－	－	－	－	－	－	－	－	－	－	－	－
dme	－	－	－	－	－	－	－	－	－	－	－	－	－	－	－	－	－	－	－	－	－	－	－	－	－	－	－	－	－	－	－	－
aga	－	－	－	－	－	－	－	－	－	－	－	－	－	－	－	－	－	－	－	－	－	－	－	－	－	－	－	－	－	－	－	－
bmo	－	－	－	－	－	－	－	－	－	－	－	－	－	－	－	－	－	－	－	－	－	－	－	－	－	－	－	－	－	－	－	－
ame	－	－	－	－	－	－	－	－	－	－	－	－	－	－	－	－	－	－	－	－	－	－	－	－	－	－	－	－	－	－	－	－
spa	＋	＋	＋	＋	＋	＋	＋	＋	＋	＋	＋	＋	＋	＋	＋	＋	＋	＋	＋	＋	＋	＋	＋	＋	＋	＋	＋	＋	＋	＋	＋	＋
dpu	－	－	－	－	－	－	－	－	－	－	－	－	－	－	－	－	－	－	－	－	－	－	－	－	－	－	－	－	－	－	－	－
tca	－	－	－	－	－	－	－	－	－	－	－	－	－	－	－	－	－	－	－	－	－	－	－	－	－	－	－	－	－	－	－	＋
cel	＋	＋	＋	＋	＋	＋	＋	＋	＋	＋	＋	＋	＋	＋	＋	＋	＋	＋	＋	＋	＋	＋	＋	＋	＋	＋	＋	＋	＋	＋	＋	－
mir-	511	716	753	1419	1421	1422	1497	1842	2001	2011	2012	2024	2040	2238	2284	2300	2320	2384	2424	2450	2476	2543	2568	2582	2686	2731	2887	2904	2956	2976	2980	2989	3003	4077	4868	4875	4900	5365	5408
hsa	－	－	－	－	－	－	－	－	－	－	－	－	－	－	－	－	－	－	－	－	－	－	－	－	－	－	－	－	－	－	－	－	－	－	－	－	－	－	－
mmu	－	－	－	－	－	－	－	－	－	－	－	－	－	－	－	－	－	－	－	－	－	－	－	－	－	－	－	－	－	－	－	－	－	－	－	－	－	－	－
gga	－	－	－	－	－	－	－	－	－	－	－	－	－	－	－	－	－	－	－	－	－	－	－	－	－	－	－	－	－	－	－	－	－	－	－	－	－	－	－
xtr	－	－	－	－	－	－	－	－	－	－	－	－	－	－	－	－	－	－	－	－	－	－	－	－	－	－	－	－	－	－	－	－	－	－	－	－	－	－	－
dre	－	－	－	－	－	－	－	－	－	－	－	－	－	－	－	－	－	－	－	－	－	－	－	－	－	－	－	－	－	－	－	－	－	－	－	－	－	－	－
dme	－	－	－	－	－	－	－	－	－	－	－	－	－	－	－	－	－	－	－	－	－	－	－	－	－	－	－	－	－	－	－	－	－	－	－	－	－	－	－
aga	－	－	－	－	－	－	－	－	－	－	－	－	－	－	－	－	－	－	－	－	－	－	－	－	－	－	－	－	－	－	－	－	－	－	－	－	－	－	－
bmo	－	－	－	－	－	－	－	－	－	－	－	－	－	－	－	－	－	－	－	－	－	－	－	－	－	－	－	－	－	－	－	－	－	－	－	－	－	－	－
ame	－	－	－	－	－	－	－	－	－	－	－	－	－	－	－	－	－	－	－	－	－	－	－	－	－	－	－	－	－	－	－	－	－	－	－	－	－	－	－
spa	＋	＋	＋	＋	＋	＋	＋	＋	＋	＋	＋	＋	＋	＋	＋	＋	＋	＋	＋	＋	＋	＋	＋	＋	＋	＋	＋	＋	＋	＋	＋	＋	＋	＋	＋	＋	＋	＋	＋
dpu	－	－	－	－	－	－	－	－	－	－	－	－	－	－	－	－	－	－	－	－	－	－	－	－	－	－	－	－	－	－	－	－	－	－	－	－	－	－	－
tca	－	－	－	－	－	－	－	－	－	－	－	－	－	－	－	－	－	－	－	－	－	－	－	－	－	－	－	－	－	－	－	－	－	－	－	－	－	－	－
cel	－	－	－	－	－	－	－	－	－	－	－	－	－	－	－	－	－	－	－	－	－	－	－	－	－	－	－	－	－	－	－	－	－	－	－	－	－	－	－
	Notes:
	1, hsa: Homo sapiens; 2, mmu: Mus musculus; 3, gga: Gallus gallus; 4, xtr: Xenopus tropicalis; 5, dre: Danio rerio;
	6, dme: Drosophila melanogaster; 7, aga: Anopheles gambiae; 8, bmo: Bombyx mori; 9, ame: Apis mellifera;
	10, spa: Scylla paramamosain; 11, dpu: Daphnia pulex; 12, tca: Tribolium castaneum; 13, cel: Caenorhabditis elegans.
[truncated: 42 more columns]
