# Supplementary material for: Characterization of microRNAs in Mud Crab Scylla paramamosain under Vibrio parahaemolyticus Infection
Source: PLoS One. 2013 Aug 30;8(8):e73392. doi: 10.1371/journal.pone.0073392 (PMC3758354; doi:10.1371/journal.pone.0073392)
Supplement: Table S3 — Mud crab star miRNAs during the infection. (XLS) [file pone.0073392.s005.xls]

## Sheet: control
Table S4. Mud crab miRNA*s during the infection
miRNA name	Sequence (5’-3’)	Reads
miR-iab-8*	AGGATACATTCAGTATACGTCCA	5
miR-9c*	TCTGTGGTGATCTAGCTG	127
miR-9a*	TAAAGCTAGAGAACCGAAAGTA	19
miR-99b*	CAAGCTCGGCTCTGTGGGGATAT	13
miR-99a*	CAAGCTCGGCTCTATGGGGAT	37791
miR-993*	GAAGCTCGGCTCTATGGG	106
miR-99*	CAAGCTCGGCTCTCTGGGG	11
miR-980*	AGCTCGTCCATGGCTGGTGCTAC	1
miR-932*	GTGCATGCGCTGTGGATTGCCA	4
miR-9-3*	TAAAGCTAGAGAACCGAATGTA	9
miR-92c*	AGGCTGGCGACGTGCATG	7
miR-92a*	CGGCTGGTACAAGGACGGA	11
miR-90b*	CGGCTTAACGACTGACTATCAAGC	1
miR-9*	TAAAGCTAGAGAACCGAATGT	9
miR-881*	GTAGTAGTAGTGGTAGCAGT	84
miR-81c*	GGGTGTGCATGAGTCGTG	122
miR-81b*	AGGGTGTGCATGAGTCGTG	134
miR-71*	ATCTCACTATCTTGTCTTTCA	1582
miR-7*	CAAGAAATCACTAATCCTCCTA	272
miR-5598*	AGTGGCTTAGCGCGCGTGCT	3521
miR-55*	CGGCAGAAGCAACTCGGGCTT	280
miR-5452*	CAACAACACCTCGGTGGGCGG	3548
miR-5363*	GCGGTTTGGACTTGCCAGCA	3
miR-511*	AATGTGGAGCATAGACAGGTA	2
miR-4874*	CGGCTCGTTGGTGCAAAAGCG	1
miR-4868c*	TCTGGTCGCGTCTGGATGCTGCTG	227
miR-4825*	GTGGACAGGGAGGGGAGGGG	24
miR-466b-2*	ACACATACACGCATACACA	5
miR-466b-1*	CATACACACATACACACATACACA	15
miR-454*	GTGAGACTGCGGGGGATAAG	10
miR-45*	CGATGTCGCGTTAGTCAT	3
miR-423*	TGAGGGGCAGAGAGCGAGACTTTT	5
miR-375*	TTTGTTCGCCTGGCTCAGTCG	81
miR-36f*	ACATGGAGAAGCTTCTGTGGA	3
miR-331*	GGTCTGTCTTGGGTTCGCTT	12
miR-328a*	GGGGGAGGAGGAGGGGCAA	106
miR-323*	AGTGGACTCCGTGGCGCGTTACGCT	2
miR-30b*	TGGAGTGGGATGTTGGCT	9
miR-307*	ACTCACTCAACTTGGATGTGATG	71
miR-305*	CGGCATCTGTTGGAGTACA	11395
miR-2f*	TATCACAGCCTACTTGACAAGTT	33
miR-2a-2*	CTCACAAAGTGGCTGTTGTATG	114
miR-2a-1*	GCATCAAACTGGTTTGTCATAGC	4
miR-29a-1*	TATTGTCTTCTGGTTTGGA	2
miR-2944b*	TATCACAGTACTAGTTACCTA	1
miR-2944a*	TATCACAGTGTTAGTTACCTTCAA	563
miR-281*	AAATGAGCTATCTGTCGACAGT	16
miR-279d*	GATGAGTGGACCTTTAGTGCAT	78
miR-2788*	CAATGCCCTTGGAAATCCCAAA	54
miR-276b*	AAAGCGAGGTATAGAGTTCCTA	4
miR-276*	AGCGAGGTATAGAGTTCC	1697
miR-2755*	AAGAGTGGCCTCAGCAAAGTGTT	2
miR-2568b*	ATGGCCAAGGATGTGTCT	7
miR-2568a*	AGGACGAGGATGGTGCTG	36
miR-2560*	GGTCAAGAATGTTGGGCGTAT	54
miR-2544*	TCTGCTCTCGGCTCTATCT	1
miR-2471*	TTGATGAAGACAGAGCTGCT	547
miR-246*	GTACGATGTATCGGGAGGCG	2
miR-2415*	GGGAGTCGGGGCGCCGGGCCA	3
miR-2367*	TTGGAAGGATTATCAGGAAG	4
miR-2331*	ACCCAGCAGCCAAAAGCA	15
miR-2328*	CGGTCTGGGCGAAGGGGGCCA	78
miR-23*	TGGATTCCTGGAGGATGTT	1
miR-222a*	TGCTCAGTAGGCAGTGTAGATC	6
miR-222*	GCATCGGTAGTTCAGTGGTAGATTT	15446
miR-219-2*	AAGTTGAGGCTGGCAGTCA	4
miR-219*	AAGCATTGCGATGGTCAGA	9650
miR-2188*	GCTGTGTGAGGTCGGACCTAT	3
miR-214*	AAGAGTTGTAATGGTGTCT	6
miR-211*	GGAAAGGGAGAAAGGGGG	199
miR-210*	AGCCACTGACTAACGCACATTG	3
miR-21*	CAACAACACCTCGGTGGGCTG	72
miR-2047*	GATCAGACATCTCTCGGGCGATTT	448
miR-2040a*	TCGGGGAGCTGAGCGACATGGCG	2
miR-204*	CAGGGACAGGAGAGGAGA	183
miR-2024g*	AAAAATGGTGATGGGTAA	8
miR-2021*	CATGGAAGTCGGCACCAGC	517
miR-202*	AGAGGGATAGGTGGGAAA	330
miR-200b*	CATCTTACCGGACAGCAT	8113
miR-200a*	CATCTTACCGGACAGCTAG	1
miR-1a*	CCGTGCTTCCTTACGTGCCAT	221
miR-199a*	CAGTAGTCTGCACATTGGTTA	131
miR-199*	TACAGTAGTCTGCACATTGGTT	132
miR-191*	CGTAGTTGGATTTCAGTT	5539
miR-190a*	ACTATATCCCAACATTCACT	56
miR-181b*	CTCGACGAACTAGATGAATGGGAA	1
miR-181a-2*	AGGCACCAACCTTGACGT	7
miR-1788*	CAGGCAGCTAAAGCAAGTCT	3
miR-1769*	TCAGGCTTTCTCACACCAG	1953
miR-1664*	GAGACAGGGAGAGACAGA	108
miR-1627*	GAAGGCTGTGGTTGAGGG	24
miR-1614*	CAGGAAGGAACTCGAGCAGAG	68
miR-15a*	AGGCCAGGTACTGTGCTCGGCA	1
miR-153*	GTATTTTTGTGTATTTGGCT	3
miR-150*	CAGGTAAGGAATGGAAGG	75
miR-146a*	ACTGTGAAGTGGTCAGTTCGATTT	21
miR-1421g-1*	ATGGTCTGCGGCGACATTCCCTT	1
miR-1421ak*	ACTGACACCAGTGATCTCGGCGT	3
miR-1419b-1*	TGAGATTGTTCAGCACAG	51
miR-141*	ATCTTGGTCATCGAGGTG	5
miR-1400*	AGATGGACGGGATGGGCG	31
miR-140*	ACCACAGGGTAGAACCACGGAC	164
miR-1375*	AGGGAGGGTCAGGAAGAAGAGAT	20
miR-1343*	CGGGCTGGGAGTCGGATCCT	2
miR-133a*	AGCTGGTAAAATGGAACCAA	1
miR-133*	GATGGTTACAAGTGGAATAAA	3
miR-128*	GACCGGGTCGTGCTGGAAG	2
miR-126b*	CGTGCCGTAGAATAGTGCG	1
miR-125a*	GTAAGTTTTTGGTAGTCGGT	1
miR-124-1*	TGCGTATTTTTGTGGACCTTG	3
miR-1175*	TGAGATTCAACTCCTCCA	1482
miR-11*	TAGCTACTGCGACATGGACCTT	104
miR-10d*	CAGATTCGGTTTTAGGGGAGT	1
miR-10b*	AGTTCGATTCTCGGTGAA	29
miR-101-1*	TCGTTTCCTGGCTGATGC	14934
miR-1010*	GTAGATTGGTGTAGAGATACA	179
miR-100*	CAAGTAGTGTCTATAGACT	39
miR-10*	AAATTCGGTTCTAGAGAGGTTT	13681
let-7f-1*	CTATACAGTCTATTGCCTTCC	1
bantam*	CTGGTTTTCACAATGATTTGC	17

## Sheet: infection
Table S3. Mud crab star miRNAs during the infection
miRNA name	Sequence (5’-3’)	Reads
miR-iab-8*	AGGATACATTCAGTATACGTCCA	10
miR-9c*	TCTGTGGTGATCTAGCTG	126
miR-9b*	TAAAGCTTATGACAATCTAACGT	2
miR-9a*	TAAAGCTAGAGAACCGAAAGTA	14
miR-99b*	CAAGCTCGGCTCTTGGGATAT	2
miR-99a*	CAAGCTCGGCTCTATGGG	26932
miR-993*	GAAGCTCGGCTCTATGGG	61
miR-988*	GTGAGCTGTGTGACAAGAG	5
miR-98*	CTGTACAACTTGCTAACTTTCCA	10
miR-9-3*	TAAAGCTAGAGAACCGAATGTA	5
miR-9*	TAAAGCTAGAGAACCGAAAGT	11
miR-81c*	GGGTGTGCATGAGTCGTG	148
miR-81b*	AGGGTGTGCATGAGTCGTG	170
miR-79*	TGTGTGGTGATCTAGCTGTATGA	4
miR-770*	GCTGGGGCCTGAGGTGGAG	15
miR-71*	ATCTCACTATCTTGTCTTTCA	4132
miR-7*	CAAGAAATCACTAATCCTCCTA	660
miR-664-1*	ATGGCTGAGGAAAAAGAGG	31
miR-5606*	TCTGGAACGAGATCGCCG	12
miR-55*	CCGGCAGAAGCACTGGGTATG	17
miR-511*	AAGGGTGTAGAAAAGACAGA	21
miR-4866*	GCAGCAGCAGGCAAGTGTGCCACA	2
miR-4835*	AGTTGCTGGATACTTGGTGT	36
miR-4825*	GGGACAGGGATGTGTGAGG	39
miR-4822*	TGCCATTGTTTAGTCTGA	167
miR-466b-1*	AACACACACACACACACACACA	3
miR-449c*	CAGCTGCTCACCATCTCCAGA	2
miR-449b*	AGTACTACCAGCATGCCAC	1
miR-412*	TGGCGATCATGCCGGAAAGT	98
miR-375*	TTTGTTCGCCTGGCTCAGTCG	41
miR-36f*	ACATGGAGAAGCTTCTGTGGA	8
miR-36c*	GAAGATTGTCAATGGTTT	243
miR-351*	GGTGCAAGAGGCGAACCAGGGGAAC	23
miR-34*	CAACCACTATCTGCACTGCGCCA	87
miR-328a*	TGGGGGGCAGTGGGGTCA	6
miR-316*	TGTCTTTTTCTGCTTTGCTGT	73
miR-307*	ACTCACTCAACTTGGATGTGATG	64
miR-305*	CGGCATCTGTTGGAGTACA	8040
miR-2f*	TATCACAGCCTACATGACGAGTT	6
miR-2b*	TCACAAGGTTGTTGTATATG	6
miR-2a-2*	CTCACAAAGTGGCTGTTGTATG	78
miR-2a-1*	GCATCAAACTGGTTTGTCATA	10
miR-2997*	AAACTGTCCAGAGTTCCTTGCAGA	10
miR-2944b*	TATCACAGCCCTAGTTACCTA	2
miR-2944a*	TATCACAGTGTTAGTTACCTTCAA	916
miR-2856*	TTGTCTGTAGTTGACTGGTG	2
miR-279d*	GATGAGTGGACCTTTAGTGCAT	95
miR-279c*	GGGCGATTTGTCTGGTTAA	4292
miR-2788*	CAATGCCCTTGGAAATCCCAAA	16
miR-276b*	AAGCGAGGTATAGAGTTCCTACG	2339
miR-276*	AGCGAGGTATAGAGTTCCT	2387
miR-2582a*	TATCTACTAGAACGCTTTTGA	5
miR-2568b*	ATGGCCAAGGATGTGTCT	12
miR-2568a*	AGGATGAGGATGTTGCTA	27
miR-2560*	TGGTCAAGAATGTTGGGCGTAT	74
miR-2550*	TAAGGGAGAGGTTGGTAGTTT	9
miR-2471*	TTGATGAAGACAGAGCTGCT	565
miR-246*	TTAATTAATCGGTAGGAG	740
miR-2320*	TGATGATGTGTCGCTGTGTTT	5
miR-222a*	TGCTCAGTAGGCAGTGTAGATC	1
miR-222*	TGCTCCGTAGCTCAGTGTAGA	12
miR-221*	TAAGCGGCATCAATAGTAGAATT	10
miR-22*	AGTTTTCACGATGCAAGCTTT	7
miR-219*	AAGCATTGCGATGGTCAGA	16621
miR-2188*	GCTGTGTGAGGTCGGACCTAT	3
miR-214*	AGAGATTGTCATCGTAGTCG	6
miR-211*	GGAAGGACAGTGAAGGAGGG	28
miR-210*	AAGCCACTGACTAACGCACATT	1
miR-21*	AACAACAATGGTAGGCTGG	1
miR-2068*	GGGAAATGTGTGCTTAGGAAGA	2
miR-2047*	GATCAGACATCTCTCGGGCGATT	953
miR-204*	CAGGGAACAGCAAAAGTAGA	20
miR-2026*	CATCAGTGGGAATAAGTT	25
miR-2024f*	AAATATTGGAAACATGGGCAAAAT	1
miR-202*	AGAGGGATAGGTGGGAAA	309
miR-200b*	CATCTTACCGGACAGCAT	8773
miR-200a*	CATCTTACCGGACAGTATT	6
miR-1a*	CCGTGCTTCCTTACGTGCCAT	336
miR-199a*	CAGTAGTCTGCACATTGGTTA	75
miR-199*	TACAGTAGTCTGCACATTGGTT	77
miR-193*	TGGGTCTTTTGCAGGGATATG	1
miR-191*	AGCTCGTAGTTGGATTTCAGTT	11357
miR-190b*	CAACTCAAGACAAACATTCT	23
miR-187*	AGCAGCACAACGCAGGACC	2
miR-181b*	CCAGGGAGGACTGACGCACAG	6
miR-1769*	TCAGGCTTTCTCACACCAG	2923
miR-1764*	GCTGCAGGAGGAGGGGCTTG	40
miR-1658*	TGAGTTTGGGTTGGTTGTTTGATGG	10
miR-1648*	GTGGGAGTGGAGCGGAGGTC	20
miR-1627*	GAAGGCTGTGGTTGAGGG	75
miR-1614*	CAGAAGGAACTGGAGCAGA	234
miR-15a*	CAGGACGTACTGGCAGGGCA	87
miR-1560*	GCGGCGGTGAGAGAGGGGCT	355
miR-153*	TCATTCATTGATTTGTCAGCT	1
miR-150*	TGGTAAGATGATGGAAGTG	58
miR-144*	GGATATCATCGTATACTGTAAG	2
miR-1422m*	AGGATAATATGATATTGAATGA	12
miR-1422f*	AGAAAATGTCTGACTGAT	4
miR-1421ag*	AGGTGGACAGTGAAGCAGGTA	3
miR-1419e*	TGAGGATCAACAGCACCCAGCACCA	2
miR-1419b-1*	TGAGATTGTTCAGCACAG	56
miR-1400*	GGATGGACTGGGATGGGG	35
miR-140*	ACCACAGGGTAGAACCACGGAC	164
miR-13b*	TAGGAAAAATGGCTTGTGTG	2
miR-1375*	AGGGAGCTGGAGAAGAAGAG	87
miR-135a*	TGGGGATGGAGAGCCAGA	60
miR-133a*	AGCTGGTAAAATGGAACCAAAT	1
miR-133*	AGCTGGCTGAAATCGGGCCAA	85
miR-13*	TCGCTAAAAATGGTGATGCTGATGG	1
miR-124-1*	AGGTATTGTTGTGACCTTG	3
miR-122*	AAACGCCATTATCACACTA	1
miR-1175*	TGAGATTCAACTCCTCCA	1392
miR-11*	CGAGAACGCGGCAGTGAC	5
miR-101-1*	TCGTTTCCTGGCTGATGC	5696
miR-100*	CAAGTAGTGTCTATAGACT	45
miR-10*	AAATTCGGTTCTAGAGAGGTTT	9523
bantam*	CTGGTTTTCACAATGATTTGC	31
