# Supplementary material for: Characterization of microRNAs in Mud Crab Scylla paramamosain under Vibrio parahaemolyticus Infection
Source: PLoS One. 2013 Aug 30;8(8):e73392. doi: 10.1371/journal.pone.0073392 (PMC3758354; doi:10.1371/journal.pone.0073392)
Supplement: Table S4 — Top 100 editing forms of miR-1. (XLS) [file pone.0073392.s006.xls]

## Sheet: miR-1
Table S4. Top 100 editing forms of miR-1
Length	Control	Vp-infected	Mature miR-1 Sequence	MIR family
			TGGAATGTAAAGAAGTATGGAA
22	78794	51094	TGGAATGTAAAGAAGTATGGAA	miR-1
22	46025	28396	TGGAATGTAAAGAAGTATGGAT	miR-1
23	12751	9234	TGGAATGTAAAGAAGTATGGAAA	miR-1
22	8966	6122	TGGAATGTAAAGAAGTATGTAG	miR-1
22	5619	4263	TGGAATGTAAAGAAGTATGTAT	miR-1
23	4449	2781	ATGGAATGTAAAGAAGTATGGAA	miR-1
22	3817	2197	TGGAATGTAAAGAAGTATGGAC	miR-1
22	3037	3606	TGGAATGTAAAGAAGTATGGGG	miR-1
22	2336	1418	TGGAATGTAAAGAAGTATGAAG	miR-1
22	1431	957	TGGAATGTAAAGAAGTATGCAG	miR-1
21	1341	1143	TGGAATGTAAAGAAGTATGTA	miR-1
20	1114	1036	TGGAATGTAAAGAAGTATGA	miR-1
23	1067	872	TGGAATGTAAAGAAGTATGGATT	miR-1
23	991	544	ATGGAATGTAAAGAAGTATGGAT	miR-1
20	988	1068	TGGAATGTAAAGAAGTATGT	miR-1
22	797	688	TGGAATGTAAAGAAGTATGGTG	miR-1
21	782	668	TGGAATGTAAAGAAGTATGAA	miR-1
21	764	650	TGGAATGTAAAGAAGTATGGT	miR-1
24	693	534	TGGAATGTAAAGAAGTATGGAAAA	miR-1
21	678	511	TGGAATGTAAAGAAGTATGAG	miR-1
21	519	397	TGGAATGTAAAGAAGTATGGG	miR-1
24	490	342	ATGGAATGTAAAGAAGTATGGAAA	miR-1
23	475	316	TGGAATGTAAAGAAGTATGGAAT	miR-1
20	465	505	TGGAATGTAAAGAAGTATGC	miR-1
21	425	330	TGGAATGTAAAGAAGTATGCA	miR-1
23	390	312	TGGAATGTAAAGAAGTATGGATA	miR-1
22	361	216	TGGAATGTAAAGAAGTATGGCG	miR-1
22	248	206	ATGGAATGTAAAGAAGTATGGT	miR-1
22	194	136	TGGGATGTAAAGAAGTATGGAA	miR-1
22	173	119	TGAAATGTAAAGAAGTATGGAA	miR-1
24	166	101	TATGGAATGTAAAGAAGTATGGAA	miR-1
21	156	101	TGGAATGTAAAGAAGTTGGAG	miR-1
24	145	78	TGGAATGTAAAGAAGTATGGATAA	miR-1
23	143	81	TGGAATGTAAAGAAGTATGGACA	miR-1
22	134	106	TGCAATGTAAAGAAGTATGGAA	miR-1
22	133	141	TGGAATGTAAAGAAGTATGGTT	miR-1
22	128	82	TGGGATGTAAAGAAGTATGGAT	miR-1
22	127	80	TGGAATGTAAAGAAGTATGTAA	miR-1
23	119	77	ATGGAATGTAAAGAAGTATGGGG	miR-1
22	115	70	TGAAATGTAAAGAAGTATGGAT	miR-1
22	97	54	TGCAATGTAAAGAAGTATGGAT	miR-1
22	91	60	ATGGAATGTAAAGAAGTATGGG	miR-1
22	90	101	TGGAATGTAAAGAAGTATGTGG	miR-1
24	78	42	TGGAATGTAAAGAAGTATGGAAAT	miR-1
21	77	37	GGAATGTAAAGAAGTATGGAA	miR-1
22	73	62	TGGAATGTAAAGAAGTATGTCG	miR-1
22	73	50	TGGTATGTAAAGAAGTATGGAA	miR-1
23	69	52	TGGAATGTAAAGAAGTATGTAGA	miR-1
21	67	59	TGGAATGTAAAGAAGTATGGC	miR-1
23	61	33	ATGGAATGTAAAGAAGTATGGAC	miR-1
22	58	60	TGGAATGTAAAGAAGTGTGGGG	miR-1
22	56	36	TGGAATGTAAAGAAGTATGAAA	miR-1
24	56	33	TGGAATGTAAAGAAGTATGGAAAC	miR-1
22	54	36	TGGTATGTAAAGAAGTATGGAT	miR-1
23	48	46	TGGAATGTAAAGAAGTATGAAGA	miR-1
23	47	40	TGGAATGTAAAGAAGTATGGAAG	miR-1
23	46	73	TGGAATGTAAAGAAGTATGGGGA	miR-1
22	46	65	TGGAATGTAAAGAAGTATGGTA	miR-1
25	46	20	ATGGAATGTAAAGAAGTATGGAAAA	miR-1
22	45	22	TGAGATGTAAAGAAGTATGGAA	miR-1
25	43	26	TGGAATGTAAAGAAGTATGGAAAAA	miR-1
23	43	21	ATGAAATGTAAAGAAGTATGGAA	miR-1
24	43	20	TGGAATGTAAAGAAGTATGGATAT	miR-1
20	41	34	TGGAATGTAAAGAAGTTGGA	miR-1
23	41	25	TGGAATGTAAAGAAGTATGTATT	miR-1
22	39	25	TGAGATGTAAAGAAGTATGGAT	miR-1
22	39	23	TGGAATGTAAAGAAGTATGCAT	miR-1
23	39	11	TGGAATGTAAAGAAGTATGGAAC	miR-1
22	38	28	TGGAGTGTAAAGAAGTATGGAA	miR-1
22	38	24	TGGAATGTAAAGAAGTATGTTG	miR-1
24	38	20	ATGGAATGTAAAGAAGTATGGAAT	miR-1
23	37	28	TGGAATGTAAAGAAGTATGGGGT	miR-1
21	37	16	GGAATGTAAAGAAGTATGGAT	miR-1
22	34	29	TGGAATGTAAAGAAGTATGGTC	miR-1
22	34	21	TGGAATGTAAAGAAGTATGAAT	miR-1
22	34	14	TGTAATGTAAAGAAGTATGGAA	miR-1
24	33	32	TGGAATGTAAAGAAGTATGGATTT	miR-1
23	33	27	TGGAATGTAAAGAAGTATGCAGA	miR-1
23	33	22	TGGGATGTAAAGAAGTATGGAAA	miR-1
22	32	17	ATGGAATGTAAAGAAGTATGGC	miR-1
21	32	13	TGGAATGTAAAGAAGTAGGAG	miR-1
21	31	21	TGGAATGTAAAGAAGTATGTG	miR-1
22	30	22	TGGAATGTAAAGAAGTATGGGA	miR-1
23	30	18	TGGAATGTAAAGAAGTATGGACT	miR-1
22	30	15	TGGAGTGTAAAGAAGTATGGAT	miR-1
23	29	28	TGGAATGTAAAGAAGTATGTATA	miR-1
24	29	17	ATGGAATGTAAAGAAGTATGGAAC	miR-1
24	29	15	TATGGAATGTAAAGAAGTATGGAT	miR-1
22	29	10	TGGAATGTAAAGGAGTATGGAA	miR-1
22	28	35	TGGAATGTAAAGAAGTATGGGC	miR-1
22	28	32	TGGAATGTAAGGAAGTATGTGG	miR-1
23	28	22	TGCAATGTAAAGAAGTATGGAAA	miR-1
23	28	16	TGAAATGTAAAGAAGTATGGAAA	miR-1
23	27	17	ATGGAATGTAAAGAAGTATGTAG	miR-1
23	27	16	TGGAATGTAAAGAAGTATGTAGT	miR-1
23	27	10	ATGTAATGTAAAGAAGTATGGAA	miR-1
24	26	36	TGGAATGTAAAGAAGTATGGACAA	miR-1
21	26	23	ATGGAATGTAAAGAAGTATGT	miR-1
22	26	16	TGGAATGTAAAGAAGTATGGGT	miR-1
23	25	23	TGGAATGTAAAGAAGTATGGATC	miR-1
Notes: the copy number of each read is shown on the left; the canonical mature miR-1 sequence (reference sequence) is in the top row
