# Supplementary material for: Characterization of microRNAs in Mud Crab Scylla paramamosain under Vibrio parahaemolyticus Infection
Source: PLoS One. 2013 Aug 30;8(8):e73392. doi: 10.1371/journal.pone.0073392 (PMC3758354; doi:10.1371/journal.pone.0073392)
Supplement: Table S5 — The predicted targets of the differentially expressed miRNAs. (XLS) [file pone.0073392.s007.xls]

## Sheet: Sheet1
Table S5. The predicted targets of the differentially expressed miRNAs
miR-name	normal-expressed	vp-infected-expressed	fold-change	p-value	sig-lable	target prediction
miR-1231	0	151749	19.7772	0	**	gi|383857006|ref|XP_003703997.1|/3.29709e-124/PREDICTED: E3 ubiquitin-protein ligase UBR3 [Megachile rotundata]
miR-1254	0	69887	18.6587	0	**	gi|402861623|ref|XP_003895186.1|/0/PREDICTED: 2-hydroxyacyl-CoA lyase 1 isoform 1 [Papio anubis]
miR-279c*	0	4292	14.6334	0	**
miR-1932	0	3394	14.2947	0	**	gi|392337661|ref|XP_001078719.3|/6.30392e-06/PREDICTED: LOW QUALITY PROTEIN: WD repeat-containing protein 87-like [Rattus norvegicus]
miR-1258	0	3064	14.1471	0	**	gi|341870822|gb|AEK99382.1|/0/lipoprotein receptor [Callinectes sapidus]
miR-3138	0	1331	12.9442	0	**
miR-34a	0	1263	12.8686	0	**	gi|321459307|gb|EFX70362.1|/0/hypothetical protein DAPPUDRAFT_257213 [Daphnia pulex]
miR-2783	4	24463	12.6295	0	**
miR-1403	0	1054	12.6076	0	**	gi|405966050|gb|EKC31375.1|/4.7334e-114/Zinc finger RNA-binding protein [Crassostrea gigas]
miR-1003-5p	0	967	12.4833	0	**	gi|72067024|ref|XP_793164.1|/4.46711e-76/PREDICTED: serine/threonine-protein phosphatase PGAM5, mitochondrial-like [Strongylocentrotus purpuratus]
miR-m01-2	0	735	12.0875	4.50215e-227	**
miR-753c	0	603	11.8019	5.8476e-195	**
miR-1335	0	566	11.7106	6.04189e-191	**	gi|405977075|gb|EKC41545.1|/4.96954e-31/Dehydrogenase/reductase SDR family member 11 [Crassostrea gigas]
miR-1560*	0	355	11.0376	6.24263e-187	**	gi|270010532|gb|EFA06980.1|/0/hypothetical protein TcasGA2_TC009940 [Tribolium castaneum]
miR-36c*	0	243	10.4907	1.66105e-175	**
miR-350-5p	0	242	10.4848	0	**
miR-344i	0	236	10.4486	0	**
miR-7b	0	228	10.3988	2.93117e-149	**	gi|307189811|gb|EFN74083.1|/6.25027e-119/Protein piccolo [Camponotus floridanus]
miR-1275	0	203	10.2313	2.36511e-110	**	gi|50513239|gb|AAT77811.1|/0/calpain B [Gecarcinus lateralis]
miR-139-3p	0	182	10.0737	0	**	gi|380022817|ref|XP_003695232.1|/0/PREDICTED: LOW QUALITY PROTEIN: uncharacterized protein KIAA1109-like [Apis florea]
miR-34-3p	0	168	9.95823	2.06252e-105	**
miR-1260b	0	150	9.79474	7.21639e-104	**	gi|383848438|ref|XP_003699857.1|/0/PREDICTED: histone-lysine N-methyltransferase EHMT1-like isoform 2 [Megachile rotundata]
miR-423-5p	3	2181	9.55656	1.08144e-97	**
miR-1250	1	702	9.50523	3.78377e-96	**	gi|59894786|gb|AAX11210.1|/0/receptor guanylyl cyclase [Callinectes sapidus]
miR-27b-5p	0	115	9.41141	0	**
miR-1562	0	110	9.34729	1.4133e-86	**	gi|311261351|ref|XP_003128716.1|/8.87812e-16/PREDICTED: translation initiation factor eIF-2B subunit beta-like [Sus scrofa]
miR-1402	0	110	9.34729	0	**	gi|3660667|gb|AAC61691.1|/0/inositol 1,4,5-trisphosphate receptor [Panulirus argus]
miR-1669	7	4088	9.24081	9.07158e-76	**
miR-412*	0	98	9.18063	1.847e-75	**	gi|393906544|gb|EFO26712.2|/2.55988e-11/immunoglobulin I-set domain-containing protein [Loa loa]
miR-81	4	2174	9.1373	1.55891e-74	**
miR-34*	0	87	9.00888	1.31575e-73	**
miR-1348	0	85	8.9753	0	**	gi|50513239|gb|AAT77811.1|/0/calpain B [Gecarcinus lateralis]
miR-72	0	79	8.86972	3.88549e-71	**
miR-20a	0	78	8.85131	1.66421e-66	**
miR-1224	0	76	8.81385	2.03728e-63	**	gi|405966750|gb|EKC31993.1|/9.93587e-154/Anoctamin-7 [Crassostrea gigas]
miR-676	2	854	8.78926	1.4513e-61	**
miR-316*	0	73	8.75576	3.61729e-58	**
miR-188-5p	0	73	8.75576	3.05306e-57	**
miR-1269a	0	72	8.73586	6.21612e-57	**	gi|91082795|ref|XP_967666.1|/5.97519e-102/PREDICTED: similar to transcriptional intermediary factor 2 [Tribolium castaneum]
miR-1002	0	70	8.69519	7.6096e-54	**	gi|91085939|ref|XP_970530.1|/2.6224e-18/PREDICTED: similar to abrupt protein [Tribolium castaneum]
miR-293-5p	0	67	8.63201	1.30767e-52	**
miR-1357	0	63	8.54319	1.30767e-52	**	gi|63079803|gb|AAY29693.1|/6.64164e-08/unknown protein short splice variant [Theileria lestoquardi]
miR-236	0	61	8.49665	2.66246e-52	**
miR-1370	0	60	8.47281	2.66246e-52	**	gi|395740045|ref|XP_003777356.1|/2.16453e-10/PREDICTED: uncharacterized protein LOC100938603 [Pongo abelii]
miR-135a*	0	60	8.47281	2.66246e-52	**	gi|342326364|gb|AEL23097.1|/5.30261e-45/kelch domain containing 2-like protein [Cherax quadricarinatus]
miR-266	102	29488	8.22648	2.24717e-51	**
miR-1934-3p	0	51	8.23836	9.31545e-51	**
miR-203a	0	50	8.20979	6.63604e-49	**
miR-1776	0	44	8.02536	4.72731e-47	**	gi|332027459|gb|EGI67542.1|/5.03692e-70/LIM domain and actin-binding protein 1 [Acromyrmex echinatior]
miR-79-5p	0	42	7.95826	4.72731e-47	**
miR-32-3p	0	42	7.95826	1.654e-45	**
miR-1012	0	41	7.92345	3.47948e-41	**	gi|86285413|gb|ABC94532.1|/0/receptor guanylyl cyclase II +0 isoform [Gecarcinus lateralis]
miR-1764*	0	40	7.88783	0	**
miR-72-5p	0	36	7.73586	1.02751e-38	**
miR-196d	0	36	7.73586	6.03235e-215	**
miR-1494	0	33	7.61029	1.76573e-37	**	gi|86285409|gb|ABC94530.1|/0/receptor guanylyl cyclase II +18 isoform [Gecarcinus lateralis]
miR-1422g	0	33	7.61029	3.03432e-36	**	gi|341870822|gb|AEK99382.1|/0/lipoprotein receptor [Callinectes sapidus]
miR-664-1*	0	31	7.52011	1.25785e-35	**
miR-134-5p	0	30	7.47281	5.21433e-35	**	gi|59894786|gb|AAX11210.1|/3.64939e-175/receptor guanylyl cyclase [Callinectes sapidus]
miR-650d	0	28	7.3733	1.06165e-34	**
bantam-5p	0	28	7.3733	1.06165e-34	**	gi|72067024|ref|XP_793164.1|/4.46711e-76/PREDICTED: serine/threonine-protein phosphatase PGAM5, mitochondrial-like [Strongylocentrotus purpuratus]
miR-13a	1	158	7.35369	2.16156e-34	**	gi|405958776|gb|EKC24868.1|/4.39735e-74/Protein artemis [Crassostrea gigas]
miR-1345	10	1451	7.23207	1.8244e-33	**	gi|4191390|gb|AAD09762.1|/0/cryptocyanin [Metacarcinus magister]
miR-74a	0	25	7.20975	0	**
miR-1276	0	24	7.15086	7.81417e-29	**	gi|357614028|gb|EHJ68864.1|/1.33275e-82/N-acetyltransferase [Danaus plexippus]
miR-1476-3p	0	20	6.88789	1.34283e-27	**	gi|341870822|gb|AEK99382.1|/0/lipoprotein receptor [Callinectes sapidus]
miR-1299	0	20	6.88789	5.56657e-27	**	gi|405963003|gb|EKC28616.1|/6.8887e-54/Splicing factor, arginine/serine-rich 4 [Crassostrea gigas]
miR-1195	0	19	6.81391	1.13337e-26	**	gi|91087159|ref|XP_975351.1|/2.71831e-91/PREDICTED: similar to Ankyrin repeat and IBR domain-containing protein 1 [Tribolium castaneum]
miR-15a*	1	87	6.49286	9.56588e-26	**	gi|345486203|ref|XP_003425423.1|/7.21289e-155/PREDICTED: sodium-driven chloride bicarbonate exchanger-like isoform 3 [Nasonia vitripennis]
miR-2170	34	2478	6.23859	3.96546e-25	**
miR-2126	3	204	6.13821	3.96546e-25	**
miR-1612	1	58	5.9079	3.96546e-25	**	gi|86285409|gb|ABC94530.1|/0/receptor guanylyl cyclase II +18 isoform [Gecarcinus lateralis]
miR-1421ai	4	196	5.66588	8.07379e-25	**	gi|405977075|gb|EKC41545.1|/4.96954e-31/Dehydrogenase/reductase SDR family member 11 [Crassostrea gigas]
miR-196b	1	36	5.21985	1.64385e-24	**
miR-133*	3	85	4.87517	3.34692e-24	**	gi|405977672|gb|EKC42111.1|/5.75691e-132/2-amino-3-ketobutyrate coenzyme A ligase, mitochondrial, partial [Crassostrea gigas]
miR-1584	17	447	4.76776	1.85828e-259	**	gi|326666730|ref|XP_003198356.1|/4.64799e-34/PREDICTED: zinc finger protein 729 [Danio rerio]
miR-1290	37	737	4.36713	2.82487e-23	**
miR-1016-5p	2	36	4.22111	2.82487e-23	**	gi|307193349|gb|EFN76211.1|/0/Mediator of RNA polymerase II transcription subunit 12 [Harpegnathos saltator]
miR-1331	8	137	4.1492	5.75152e-23	**	gi|405977672|gb|EKC42111.1|/6.02864e-112/2-amino-3-ketobutyrate coenzyme A ligase, mitochondrial, partial [Crassostrea gigas]
miR-iab-8	2	33	4.09553	5.75152e-23	**	gi|390343325|ref|XP_003725849.1|/1.43888e-125/PREDICTED: RNA-directed DNA polymerase from mobile element jockey-like [Strongylocentrotus purpuratus]
miR-1755	19	267	3.86387	8.79288e-124	**
miR-638	3	40	3.78769	2.38425e-22	**	gi|298204347|gb|ADI61822.1|/9.44557e-09/transcriptase [Bombyx mori]
miR-669n	55	708	3.7373	2.38425e-22	**
miR-22-3p	3	37	3.67524	2.38425e-22	**
miR-279-3p	412	4639	3.54416	4.8544e-22	**	gi|293339568|gb|ADE44091.1|/0/phosphoinositide 3-kinase isoform b [Panulirus argus]
miR-422a	61	668	3.50403	2.01235e-21	**
miR-1268a	11	120	3.49851	2.22126e-224	**
miR-1349	19	181	3.30302	1.69846e-20	**	gi|242005821|ref|XP_002423759.1|/1.27762e-95/class A rhodopsin-like G-protein coupled receptor GPRgph, putative [Pediculus humanus corporis]
miR-1576	7	59	3.12628	3.45812e-20	**	gi|47225525|emb|CAG12008.1|/9.49191e-139/unnamed protein product [Tetraodon nigroviridis]
miR-148	47	382	3.07393	1.43354e-19	**	gi|242025590|ref|XP_002433207.1|/9.19793e-56/conserved hypothetical protein [Pediculus humanus corporis]
miR-1778	531	4123	3.00798	2.91873e-19	**	gi|324455341|gb|ADY38993.1|/1.99885e-56/nuclear progesterone receptor [Penaeus monodon]
miR-iab-4-5p	41	313	2.98355	2.91873e-19	**
miR-1819-3p	14	102	2.91607	5.94261e-19	**
miR-192-5p	78	528	2.81006	5.94261e-19	**	gi|311261351|ref|XP_003128716.1|/8.87812e-16/translation initiation factor eIF-2B subunit beta-like [Sus scrofa]
miR-1285-3p	54	344	2.72245	1.20993e-18	**
miR-748	21	119	2.55361	0.00362845	**	gi|393906544|gb|EFO26712.2|/3.52376e-13/immunoglobulin I-set domain-containing protein [Loa loa]
miR-1354	40	222	2.52353	3.9851e-09	**
miR-33-5p	19	105	2.51742	2.14541e-59	**	gi|390343325|ref|XP_003725849.1|/1.43888e-125/PREDICTED: RNA-directed DNA polymerase from mobile element jockey-like [Strongylocentrotus purpuratus]
miR-1321	10	52	2.42968	2.3355e-278	**
spa-novel-05	7	31	2.36583	3.06525e-283	**	gi|405976606|gb|EKC41107.1|/8.9388e-112/Putative cation-transporting ATPase 13A3, partial [Crassostrea gigas]
miR-1777b	20	99	2.35847	0.00250705	**	function unknown
miR-83	10	49	2.34397	1.41174e-17	**
miR-320d	8	39	2.33656	8.24335e-09	**
miR-124a	14	63	2.2209	0.00141903	**
miR-762	9	40	2.20301	9.55841e-08	**	gi|380025704|ref|XP_003696608.1|/1.04793e-160/PREDICTED: paxillin-like isoform 1 [Apis florea]
miR-1273f	21	82	2.01635	0.00255315	**	gi|357431154|gb|AET79206.1|/3.63743e-97/toll-interacting protein [Litopenaeus vannamei]
let-7h	22	5	-2.08629	2.36031e-202	**	gi|390345900|ref|XP_787708.3|/6.31407e-159/PREDICTED: probable cation-transporting ATPase 13A3-like [Strongylocentrotus purpuratus]
miR-1623	88	19	-2.16039	0.00125943	**	gi|91093773|ref|XP_966763.1|/4.93152e-39/PREDICTED: similar to CG4699 CG4699-PA [Tribolium castaneum]
miR-71a	24	5	-2.21181	6.29895e-19	**	gi|242017233|ref|XP_002429096.1|/1.00288e-63/protein C-ets-1-B, putative [Pediculus humanus corporis]
miR-130a	24	5	-2.21181	1.36215e-52	**	gi|383849529|ref|XP_003700397.1|/2.44256e-17/PREDICTED: uncharacterized protein LOC100882431 [Megachile rotundata]
miR-1410	129	26	-2.25977	1.75769e-11	**	gi|72011150|ref|XP_780227.1|/2.27679e-65/PREDICTED: dehydrogenase/reductase SDR family member 11-like [Strongylocentrotus purpuratus]
miR-44-3p	4826	952	-2.29073	0.000464272	**	gi|72067024|ref|XP_793164.1|/4.46711e-76/PREDICTED: serine/threonine-protein phosphatase PGAM5, mitochondrial-like [Strongylocentrotus purpuratus]
miR-2f*	33	6	-2.4083	0.000464272	**
miR-278	1701	308	-2.41431	2.03929e-118	**
miR-211*	199	28	-2.77819	4.8402e-17	**
miR-204*	183	20	-3.14267	0	**	gi|242010311|ref|XP_002425912.1|/9.19655e-86/UGA suppressor tRNA-associated protein, putative [Pediculus humanus corporis]
miR-12	2975	286	-3.32774	0	**
miR-7c	107	8	-3.69042	5.03327e-07	**	gi|293339568|gb|ADE44091.1|/0/phosphoinositide 3-kinase isoform b [Panulirus argus]
miR-2d	32	2	-3.94924	5.87594e-11	**
miR-328a*	106	6	-4.0918	1.82481e-26	**	disease resistance protein (NBS-LRR)
spa-novel-01	12	0	-4.15486	0.000167243	**
miR-11*	104	5	-4.32728	8.93973e-87	**
miR-669	186	8	-4.48812	1.37378e-05	**	gi|3660667|gb|AAC61691.1|/0/inositol 1,4,5-trisphosphate receptor [Panulirus argus]
miR-702-5p	11875	174	-4.26549	1.40781e-222	**
miR-84a	18014	609	-4.58765	4.66181e-11	**
miR-1419d	2274	87	-4.657	8.14422e-06	**	gi|340726198|ref|XP_003401448.1|/4.47577e-63/PREDICTED: max-like protein X-like [Bombus terrestris]
miR-21*	72	1	-6.11919	2.7548e-09	**
spa-novel-02	20	0	-6.88789	0.00038164	**	disease resistance protein (NBS-LRR)
miR-146a*	21	0	-6.90713	8.09723e-16	**	gi|350401384|ref|XP_003486134.1|/5.19701e-150/PREDICTED: TBC1 domain family member 24-like isoform 1 [Bombus impatiens]
miR-1421j	22	0	-6.9743	9.03689e-09	**	gi|321475463|gb|EFX86426.1|/0/hypothetical protein DAPPUDRAFT_313136 [Daphnia pulex]
miR-1307-3p	23	0	-7.03837	0	**	gi|402861623|ref|XP_003895186.1|/0/PREDICTED: 2-hydroxyacyl-CoA lyase 1 isoform 1 [Papio anubis]
miR-1763	24	0	-7.09982	6.71582e-32	**	gi|350401915|ref|XP_003486305.1|/0/PREDICTED: mediator of RNA polymerase II transcription subunit 12-like protein-like [Bombus impatiens]
miR-1593	25	0	-7.15876	6.10621e-26	**	gi|91088841|ref|XP_970807.1|/9.47035e-118/PREDICTED: similar to enoki mushroom CG11290-PA [Tribolium castaneum]
miR-1286	26	0	-7.21529	1.02521e-06	**	gi|59894786|gb|AAX11210.1|/3.64939e-175/receptor guanylyl cyclase [Callinectes sapidus]
miR-1556	28	0	-7.3222	6.96435e-42	**	gi|224057489|ref|XP_002191658.1|/5.63116e-103/PREDICTED: heparan sulfate 2-O-sulfotransferase 1 [Taeniopygia guttata]
miR-10b*	29	0	-7.37287	2.76062e-25	**	gi|393906544|gb|EFO26712.2|/3.52376e-13/immunoglobulin I-set domain-containing protein [Loa loa]
miR-1406	32	0	-7.51483	8.43377e-150	**	gi|34099638|gb|AAQ57129.1|/7.55384e-76/transcriptase-like protein [Bombyx mori]
let-7a	1731	9	-7.53645	3.77777e-33	**	gi|260821563|ref|XP_002606102.1|/8.4253e-84/hypothetical protein BRAFLDRAFT_88012 [Branchiostoma floridae]
miR-1797	37	0	-7.72431	9.44226e-30	**
miR-648	955	4	-7.84801	0	**	gi|328905041|gb|AEB54796.1|/0/dicer 2 [Litopenaeus vannamei]
miR-190a*	56	0	-8.3222	1.38356e-11	**
miR-1752	56	0	-8.3222	5.3236e-06	**	gi|241696028|ref|XP_002413076.1|/1.01875e-98/transmembrane protein C2orf18, putative [Ixodes scapularis]
miR-344f-3p	65	0	-8.53722	5.3236e-06	**
miR-669c-5p	85	0	-8.92425	0	**
miR-24c	90	0	-9.00672	1.33006e-154	**
miR-1356	100	0	-9.15871	2.70891e-06	**	gi|59894786|gb|AAX11210.1|/0/receptor guanylyl cyclase [Callinectes sapidus]
miR-2c-3p	106	0	-9.24277	2.70891e-06	**
miR-804	129	0	-9.52609	2.70891e-06	**
miR-2a-2-5p	891	1	-9.74854	2.70891e-06	**	gi|156403025|ref|XP_001639890.1|/9.31993e-11/predicted protein [Nematostella vectensis]
miR-21-5p	153	0	-9.77225	2.70891e-06	**
miR-19b	1924	2	-9.85915	1.37842e-06	**
miR-1010*	179	0	-9.99868	1.37842e-06	**	gi|405958776|gb|EKC24868.1|/9.63477e-70/Protein artemis [Crassostrea gigas]
miR-1434	195	0	-10.1222	1.37842e-06	**	gi|72015966|ref|XP_787717.1|/1.7855e-31/PREDICTED: dyslexia susceptibility 1 candidate gene 1 protein homolog [Strongylocentrotus purpuratus]
miR-313-5p	196	0	-10.1296	1.37842e-06	**
miR-183-5p	211	0	-10.236	1.37842e-06	**
miR-222*	15446	12	-10.2788	7.01407e-07	**
miR-31-5p	67517	33	-10.9475	7.01407e-07	**
miR-353	390	0	-11.1222	0	**	gi|270010226|gb|EFA06674.1|/1.95129e-46/hypothetical protein TcasGA2_TC009604 [Tribolium castaneum]
miR-m01-1	478	0	-11.4157	0	**
miR-198	5711	2	-11.4288	0	**	gi|383854902|ref|XP_003702959.1|/0/transcription domain-associated protein isoform 2 [Megachile rotundata]
miR-190b-5p	1430	0	-12.9967	0	**	gi|389603539|ref|XP_003722983.1|/2.47274e-08/conserved hypothetical protein [Leishmania braziliensis]
