# Supplementary material for: Characterization of microRNAs in Mud Crab Scylla paramamosain under Vibrio parahaemolyticus Infection
Source: PLoS One. 2013 Aug 30;8(8):e73392. doi: 10.1371/journal.pone.0073392 (PMC3758354; doi:10.1371/journal.pone.0073392)
Supplement: Table S6 — Primer sequences designed for RT-qPCR. (XLS) [file pone.0073392.s008.xls]

## Sheet: Sheet1
Table S6 . Primer sequences designed for RT-qPCR
ID	Primer	Sequence ( 5’-3’)
spa-miR-266	RT	GTCGTATCCAGTGCAGGGTCCGAGGTATTCGCACTGGATACGACTTACGCC
	Forward	CGAGGCAAGACTTTGGCG
	Reverse	GTGCAGGGTCCGAGGT
spa-miR-1778	RT	GTCGTATCCAGTGCAGGGTCCGAGGTATTCGCACTGGATACGACGCAGCC
	Forward	CCGAGGGATGAGAAATGGC
	Reverse	GTGCAGGGTCCGAGGT
spa-miR-702-5p	RT	GTCGTATCCAGTGCAGGGTCCGAGGTATTCGCACTGGATACGACCATGCC
	Forward	TCTGTGCTGTGGGGTGTGG
	Reverse	GTGCAGGGTCCGAGGT
spa-miR-84a	RT	GTCGTATCCAGTGCAGGGTCCGAGGTATTCGCACTGGATACGACCCACTT
	Forward	CCGCCGTGAGGTGTAGAATAAG
	Reverse	GTGCAGGGTCCGAGGT
spa-novel-1	RT	GTCGTATCCAGTGCAGGGTCCGAGGTATTCGCACTGGATACGACCCGGCA
	Forward	TATGGTGCCAGTGCGGT
	Reverse	TCAGTGGACATCTGCGGA
spa-novel-2	RT	GTCGTATCCAGTGCAGGGTCCGAGGTATTCGCACTGGATACGACAGGGAG
	Forward	TGGGTGCAGTGGAGTCT
	Reverse	CTGGTGGAAGCAGTTGAG
spa-novel-3	RT	GTCGTATCCAGTGCAGGGTCCGAGGTATTCGCACTGGATACGACTAGGGG
	Forward	TGGAGGCTGGAGGAACT
	Reverse	CGGCTAACAAACTAGAAAGACT
spa-novel-4	RT	GTCGTATCCAGTGCAGGGTCCGAGGTATTCGCACTGGATACGACCAGTTC
	Forward	CGGGAGAAAATGGTTGAAGA
	Reverse	TTGATGGAGGGAACAGTGC
spa-novel-5	RT	GTCGTATCCAGTGCAGGGTCCGAGGTATTCGCACTGGATACGACTTTATC
	Forward	ACTGCCAACTCTCTGTCCAA
	Reverse	CAGCACTTCCAGCCATCTAT
spa-novel-6	RT	GTCGTATCCAGTGCAGGGTCCGAGGTATTCGCACTGGATACGACTCAGCC
	Forward	ATTGGTGCCAGTGCGGTG
	Reverse	CCAGTGGACATCTGCGGACA
spa-novel-7	RT	GTCGTATCCAGTGCAGGGTCCGAGGTATTCGCACTGGATACGACACCGGG
	Forward	GGTGTAGTGAAGAAGGATGTA
	Reverse	GCAGCAGCCCACAAGT
spa-novel-8	RT	GTCGTATCCAGTGCAGGGTCCGAGGTATTCGCACTGGATACGACCCATTC
	Forward	TCTGATTGGAGAATGAGTAAAG
	Reverse	TCTGGGCAAGAGATGAG
5S r RNA	Forward	CCATACCACCCTGAACAC
	Reverse	CGGTCTCCCATCCAAGTA
